# Supplementary material for: Multi-ancestry investigation of the genomics of erectile dysfunction
Source: Nat Commun. 2025 Nov 24;16:11602. doi: 10.1038/s41467-025-66723-7 (PMC12749275; doi:10.1038/s41467-025-66723-7)
Supplement: Supplementary file 3 — Supplementary Data 1-13 [file 41467_2025_66723_MOESM3_ESM.xlsx]

## Sheet: Supplementary Data Index
Table	Description
Supplementary Data 1	Lead SNPs
Supplementary Data 2	Gene-based analysis (MAGMA) in EUR ancestry.
Supplementary Data 3	Gene-based analysis (MAGMA) in AFR ancestry.
Supplementary Data 4	Gene-based analysis (MAGMA) in the cross-ancestry analysis.
Supplementary Data 5	Genetic correlations between EHR-ED and selectEHR-ED traits (LDSC)
Supplementary Data 6	Genetic correlations between EHR-ED and 3,935 brain measures
Supplementary Data 7	Local genetic correlations between EHR-ED and selected traits (LAVA)
Supplementary Data 8	Mendelian randomization (MR) results with EHR-ED as exposure
Supplementary Data 9	Mendelian randomization (MR) results with EHR-ED as outcome
Supplementary Data 10	pheWAS of rs78677597, in 330 traits in Finngen, UKBB and MVP (https://mvp-ukbb.finngen.fi). Significant values are written in bold letters.
Supplementary Data 11	Summary-based Mendelian Randomization (SMR) results
Supplementary Data 12	Drug Repurposing - List of tesed genes
Supplementary Data 13	gSEM: confirmatory factor analysis (CFA)

## Sheet: Supplementary Data 1
Supplementary Data 1: Lead SNPs (sorted by position).
rsID: Lead SNPs are written in bold letters. References are numbered according to their numbering in the main manuscript, and they indicate prior ED studies in which these variants reached genome-wide significance
Ancestry	Cohort	rsID	chr	pos(hg38)	Z score	p-value	Gene	Reference
EUR	AoU	rs17185536	6	100173055	7.11906	1.08664e-12	-	20-22
	Meta-Analysis	rs533493779	2	103830596	-5.685	1.306e-08	-	22
		rs2660999	2	123024553	5.496	3.884e-08	-	22
		rs10928225	2	144730052	7.491	6.841e-14	TEX41	22
		rs58117425	2	144924003	-6.847	7.544e-12	TEX41	22
		rs10203763	2	145253435	6.247	4.192e-10	LOC100505498	22
		rs60422795	3	41262517	-5.698	1.216e-08	ULK4	22
		rs34720337	3	41308833	-5.542	2.985e-08	ULK4	22
		rs13318752	3	167583042	5.558	2.733e-08	WDR49
		rs3846410	4	14131160	5.542	2.988e-08	LINC01085	22
		rs13135092	4	102276925	-7.353	1.937e-13	SLC39A8	22
		rs6826140	4	134383991	-5.853	4.828e-09	-	22
		rs4580758	5	72413035	5.625	1.856e-08	-
		rs36109804	5	165337848	5.55	2.863e-08	-
		rs55786063	5	167406182	5.501	3.775e-08	TENM2
		rs3104086	6	98423304	6.297	3.034e-10	-	22
		rs13219623	6	100136458	-7.313	2.604e-13	-	22
		rs530018009	6	100152527	12.302	8.815e-35	LOC105377911	22
		rs72944126	6	100156248	-7.355	1.912e-13	LOC105377911	22
		rs78677597	6	100162168	-25.097	5.35e-139	LOC105377911	21, 22
		rs6937293	6	100181585	15.474	5.162e-54	-	22
		rs4839776	6	100192373	-8.082	6.391e-16	-	22
		rs12216147	6	100228068	5.631	1.795e-08	-	22
		rs116932136	6	100290328	6.664	2.666e-11	-	22
		rs2347923	6	151906286	-7.626	2.418e-14	ESR1	22
		rs56179563	7	130045757	-5.874	4.265e-09	ZC3HC1	22
		rs3020219	8	6515454	5.564	2.639e-08	ANGPT2
		rs138042437	8	127196124	-8.336	7.704e-17	CASC19	32
		rs2249732	8	136788887	6.656	2.815e-11	LINC02055	22
		rs10505667	8	136931338	-5.732	9.943e-09	-
		rs4877693	9	82452237	5.945	2.76e-09	-
		rs60016166	9	93653697	5.942	2.812e-09	PHF2
		rs141008769	10	65605222	5.472	4.445e-08	LINC01515
		rs34015517	10	65517787	-5.817	5.997e-09	-	22
		rs12828548	12	114223261	5.593	2.227e-08	-	22
		rs2253207	12	114247632	5.508	3.625e-08	-	22
		rs2693673	14	99269143	-5.679	1.358e-08	BCL11B	22
		rs77121687	17	27364159	6.688	2.259e-11	PIPOX	22
		rs138263737	17	48838373	7.057	1.703e-12	CALCOCO2	32
		rs80078245	22	44939779	-6.387	1.69e-10	PHF21B	22
		rs8141413	22	44941513	8.932	4.182e-19	PHF21B	22
AFR	Meta-Analysis	rs55659406	1	174587385	5.459	4.79e-08	RABGAP1L
		rs17185536	6	100173055	6.085	1.17e-09	-	20-22
EUR-AFR (Cross-Ancestry)	Meta-Analysis	rs55659406	1	174587385	5.459	4.798e-08	RABGAP1L	22
		rs9308868	2	103744962	-5.615	1.966e-08	-
		rs533493779	2	103830596	-5.685	1.306e-08	-	22
		rs2660999	2	123024553	5.496	3.884e-08	-	22
		rs10200647	2	144737133	-7.601	2.95e-14	TEX41	22
		rs58117425	2	144924003	-6.666	2.622e-11	TEX41	22
		rs6735063	2	144994187	6.446	1.148e-10	TEX41
		rs17409500	2	145259004	-6.81	9.733e-12	LOC100505498	22
		rs34103927	2	174193091	-6.291	3.152e-10	OLA1
		rs35323599	2	174258451	5.825	5.723e-09	-
		rs71021691	2	174338886	-5.669	1.434e-08	SP9
		rs6781242	3	41259110	5.595	2.201e-08	ULK4	22
		rs72907321	3	84633341	-5.665	1.468e-08	-
		rs705219	3	117983423	5.473	4.435e-08	-
		rs3846410	4	14131160	5.542	2.988e-08	LINC01085	22
		rs13135092	4	102276925	-6.935	4.059e-12	SLC39A8	22
		rs28502862	4	134475679	6.073	1.252e-09	LINC02462
		rs59279559	5	20853124	5.513	3.526e-08	LINC02241
		rs56953215	5	56723573	-5.86	4.641e-09	-
		rs58257395	5	167415274	-5.602	2.113e-08	TENM2
		rs3123339	6	98445306	-6.428	1.291e-10	-	22
		rs13219623	6	100136458	-7.313	2.604e-13	-	22
		rs72944126	6	100156248	-7.083	1.415e-12	LOC105377911	22
		rs17185536	6	100173055	25.006	5.3e-138	-	20-22
		rs9496647	6	100175278	6.473	9.579e-11	-	22
		rs13195365	6	100179616	10.359	3.807e-25	-	22
		rs4839776	6	100192373	-6.739	2.872e-14	-	22
		rs12216147	6	100228068	5.631	1.795e-08	-	22
		rs116932136	6	100290328	6.664	2.666e-11	-	22
		rs6557171	6	151913458	7.9	2.787e-15	ESR1	22
		rs6959887	7	35255754	-5.652	1.588e-08	TBX20
		rs3020219	8	6515454	5.564	2.639e-08	ANGPT2
		rs138042437	8	127196124	-8.336	7.704e-17	CASC19	32
		rs2613841	8	136810870	-6.455	1.079e-10	LINC02055	22
		rs57414600	8	136933441	5.537	3.071e-08	-
		rs7035637	9	16739405	5.635	1.754e-08	BNC2
		rs2050240	9	31242530	5.659	1.525e-08	-
		rs4877693	9	82452237	4.711	5.204e-09	-
		rs60016166	9	93653697	5.942	2.812e-09	PHF2	22
		rs541880391	10	65519654	5.7	1.195e-08	-	22
		rs11067002	12	114229241	-3.444	1.185e-09	-	22
		rs2252414	12	114241332	-3.927	1.418e-08	LINC02459	22
		rs3105070	13	55416450	5.524	3.319e-08	-
		rs2693673	14	99269143	-5.679	1.358e-08	BCL11B
		rs8066520	17	29049573	6.8	1.043e-11	PIPOX	22
		rs138263737	17	48838373	7.057	1.703e-12	CALCOCO2	32
		rs34924518	19	19331501	-5.486	4.107e-08	MAU2
		rs4818850	21	43608190	-5.581	2.39e-08	HSF2BP
		rs80078245	22	44939779	-6.387	1.69e-10	PHF21B	22
		rs8141413	22	44941513	9.477	2.626e-21	PHF21B	22
		rs5766288	22	45012252	5.491	3.995e-08	-

## Sheet: Supplementary Data 2
Supplementary Data 2: Gene-based analysis (MAGMA) in EUR ancestry (two-sided multiple linear regression). Significant values after Bonferroni correction (p<2.62E-06) are written in bold letterts.
Gene	Chr	Start (hg37)	Stop (hg37)	Nsnps	Nparam	N	Z score	P	Symbol
ENSG00000056487	22	45277042	45405880	413	80	339864	6.3278	1.2433e-10	PHF21B
ENSG00000162631	1	107682629	108026080	808	150	316748	6.1094	5e-10	NTNG1
ENSG00000168036	3	41236328	41301587	118	24	289095	6.1094	5e-10	CTNNB1
ENSG00000091879	8	6357172	6420930	487	61	290623	6.0715	6.3343e-10	ANGPT2
ENSG00000091831	6	151977826	152450754	1726	190	327958	5.8185	2.969e-09	ESR1
ENSG00000179761	17	27277531	27384234	223	55	323210	5.4175	3.0213e-08	PIPOX
ENSG00000164532	7	35242042	35293758	147	13	326045	5.14	1.3739e-07	TBX20
ENSG00000188107	6	64429876	66417118	6994	338	318094	5.0986	1.711e-07	EYS
ENSG00000128268	22	39853349	39888199	60	30	286420	5.0794	1.8934e-07	MGAT3
ENSG00000139734	13	60239717	60738121	1289	86	314118	4.8474	6.2538e-07	DIAPH3
ENSG00000189298	6	28317691	28336947	56	15	338013	4.8044	7.7616e-07	ZKSCAN3
ENSG00000176681	17	44370099	44415160	10	3	208131	4.7676	9.3201e-07	LRRC37A
ENSG00000168828	9	35869375	35870461	2	1	405198	4.7244	1.1539e-06	OR13J1
ENSG00000134138	15	37181406	37393504	505	128	323799	4.7219	1.1683e-06	MEIS2
ENSG00000235109	6	28292470	28324048	101	21	357772	4.6984	1.3111e-06	ZSCAN31
ENSG00000146477	6	160769300	160876014	229	39	321407	4.6829	1.4139e-06	SLC22A3
ENSG00000198315	6	28109688	28127250	47	9	364678	4.6716	1.4943e-06	ZKSCAN8
ENSG00000258817	11	49973943	49974971	5	3	405198	4.6291	1.8362e-06	OR4C13
ENSG00000178175	5	71738479	71803554	191	33	317799	4.6055	2.0577e-06	ZNF366
ENSG00000232040	6	28539407	28583989	116	24	346064	4.5983	2.1294e-06	SCAND3
ENSG00000138738	4	121606074	121844025	942	89	346396	4.5885	2.2321e-06	PRDM5
ENSG00000196535	17	27400528	27507430	285	38	321606	4.536	2.8672e-06	MYO18A
ENSG00000160208	21	45079429	45115958	58	11	295587	4.5062	3.3007e-06	RRP1B
ENSG00000187510	12	93115281	93166231	132	29	308855	4.5046	3.3251e-06	PLEKHG7
ENSG00000196812	6	28092338	28097860	11	3	363481	4.4829	3.6823e-06	ZSCAN16
ENSG00000154127	11	122526383	122685181	555	123	324755	4.4661	3.9824e-06	UBASH3B
ENSG00000132854	1	62702651	62785085	352	51	313670	4.4515	4.2642e-06	KANK4
ENSG00000166716	15	85291866	85349659	155	29	346258	4.446	4.3748e-06	ZNF592
ENSG00000144229	2	137523115	138435287	3397	253	327773	4.4411	4.4751e-06	THSD7B
ENSG00000127946	7	75162621	75368280	748	91	328138	4.4289	4.7358e-06	HIP1
ENSG00000114209	3	167401086	167452727	95	11	295648	4.4262	4.7963e-06	PDCD10
ENSG00000173914	11	66432469	66445392	22	13	288921	4.4209	4.9144e-06	RBM4B
ENSG00000152127	2	134877554	135212192	1056	164	284482	4.4174	4.9945e-06	MGAT5
ENSG00000185565	3	115521235	117716095	7036	465	329696	4.3833	5.8437e-06	LSAMP
ENSG00000187626	6	28212401	28227011	39	14	299601	4.3807	5.9154e-06	ZKSCAN4
ENSG00000172795	5	112312399	112356667	132	27	316423	4.354	6.6827e-06	DCP2
ENSG00000174776	3	167196472	167371771	420	69	260161	4.342	7.0597e-06	WDR49
ENSG00000132591	17	27181956	27188085	13	2	363731	4.3031	8.4203e-06	ERAL1
ENSG00000176349	7	1878222	1889567	81	12	315488	4.2957	8.707e-06	AC110781.3
ENSG00000137338	6	28249314	28270326	64	21	309499	4.2916	8.8686e-06	PGBD1
ENSG00000134294	12	46751972	46766650	25	10	311564	4.2615	1.0155e-05	SLC38A2
ENSG00000177706	7	192969	300711	449	78	264070	4.261	1.0174e-05	FAM20C
ENSG00000158691	6	28346732	28367511	63	13	346842	4.2585	1.0288e-05	ZSCAN12
ENSG00000128917	15	41221538	41231237	15	8	306153	4.2322	1.157e-05	DLL4
ENSG00000160207	21	44949072	45079374	236	31	311884	4.2267	1.1856e-05	HSF2BP
ENSG00000232237	1	201083081	201096312	37	11	347110	4.2219	1.2111e-05	ASCL5
ENSG00000198963	9	77112281	77308093	457	72	321807	4.194	1.3705e-05	RORB
ENSG00000242265	7	94285637	94299007	21	10	276625	4.1853	1.4242e-05	PEG10
ENSG00000236104	6	33282183	33285719	5	3	234659	4.1533	1.6383e-05	ZBTB22
ENSG00000221995	17	27400537	27418537	57	10	320837	4.15	1.6623e-05	TIAF1
ENSG00000104447	8	116420724	116821899	575	72	285064	4.1268	1.8392e-05	TRPS1
ENSG00000197696	15	85198360	85201794	11	4	361185	4.1222	1.8761e-05	NMB
ENSG00000147316	8	6264113	6501144	1453	148	288878	4.1211	1.8855e-05	MCPH1
ENSG00000158486	16	20944433	21170762	709	86	335375	4.0995	2.0703e-05	DNAH3
ENSG00000174332	1	53971910	54199877	612	82	266843	4.0949	2.112e-05	GLIS1
ENSG00000173065	17	27082996	27182250	200	16	317440	4.0879	2.1768e-05	FAM222B
ENSG00000095564	10	93683526	93790082	213	24	337445	4.0824	2.2282e-05	BTAF1
ENSG00000197279	6	28048753	28057341	18	5	360176	4.0814	2.2386e-05	ZNF165
ENSG00000205108	9	34723052	34729464	23	7	359474	4.0789	2.2624e-05	FAM205A
ENSG00000122756	9	34551430	34590121	132	29	329328	4.0593	2.461e-05	CNTFR
ENSG00000180596	6	26115101	26124154	22	10	326546	4.0572	2.4832e-05	HIST1H2BC
ENSG00000081923	18	55313658	55470333	593	103	339568	4.0538	2.5196e-05	ATP8B1
ENSG00000144369	2	187558698	187630685	161	30	299761	4.0536	2.5214e-05	FAM171B
ENSG00000143079	1	112938803	113006078	168	12	305202	4.0534	2.5244e-05	CTTNBP2NL
ENSG00000076604	17	27071002	27077974	11	5	294689	4.0517	2.5421e-05	TRAF4
ENSG00000173068	9	16409501	16870841	1658	161	325103	4.0277	2.8166e-05	BNC2
ENSG00000138442	2	203739505	203879521	346	24	332447	4.0218	2.888e-05	WDR12
ENSG00000129933	19	19431490	19469563	87	17	303848	4.0202	2.9079e-05	MAU2
ENSG00000142949	1	43990858	44089343	219	35	269864	4.0151	2.9705e-05	PTPRF
ENSG00000204209	6	33286335	33297046	35	13	292424	4.0033	3.1229e-05	DAXX
ENSG00000163596	2	203640690	203736708	256	27	302582	3.9998	3.17e-05	ICA1L
ENSG00000149136	11	57093459	57103351	23	8	307599	3.9952	3.2323e-05	SSRP1
ENSG00000008283	17	61509665	61523739	25	10	274983	3.9901	3.3017e-05	CYB561
ENSG00000163564	1	158900586	158946844	139	24	300888	3.9877	3.3353e-05	PYHIN1
ENSG00000075413	14	103851729	103970168	300	24	325750	3.984	3.3877e-05	MARK3
ENSG00000137076	9	35696945	35732392	47	16	331769	3.9806	3.437e-05	TLN1
ENSG00000171530	5	76986991	77164604	554	74	340980	3.9766	3.495e-05	TBCA
ENSG00000125970	20	32581452	32696114	177	32	316559	3.9706	3.5839e-05	RALY
ENSG00000131067	20	33432523	33460663	53	13	317623	3.9643	3.6803e-05	GGT7
ENSG00000134917	11	130274820	130298888	86	31	311199	3.962	3.7162e-05	ADAMTS8
ENSG00000138380	2	203776937	203851786	178	15	335501	3.9606	3.7376e-05	CARF
ENSG00000136383	15	85359911	85416713	146	36	348259	3.9595	3.7558e-05	ALPK3
ENSG00000185219	3	44481262	44519162	78	21	293083	3.9545	3.8351e-05	ZNF445
ENSG00000137103	9	35814448	35854844	85	22	310423	3.9544	3.8363e-05	TMEM8B
ENSG00000105717	19	19672522	19729725	110	23	309942	3.954	3.8421e-05	PBX4
ENSG00000144426	2	203879602	204091101	380	48	312483	3.9498	3.9107e-05	NBEAL1
ENSG00000173905	3	167726465	167813763	257	34	341157	3.933	4.1943e-05	GOLIM4
ENSG00000104826	19	49519237	49520338	8	4	308325	3.9321	4.2107e-05	LHB
ENSG00000172137	16	71392616	71424341	109	19	350316	3.9173	4.4771e-05	CALB2
ENSG00000177082	15	85185999	85197574	29	9	326218	3.9135	4.5491e-05	WDR73
ENSG00000249852	7	227554	229557	21	7	239238	3.9107	4.6016e-05	AC145676.2
ENSG00000067141	15	73344051	73597547	665	62	313608	3.9066	4.6795e-05	NEO1
ENSG00000229415	14	36942493	36983034	70	18	293590	3.9018	4.774e-05	SFTA3
ENSG00000111912	6	126102307	126252266	307	54	288580	3.8991	4.8274e-05	NCOA7
ENSG00000259511	15	84841242	84850986	1	1	338878	3.8977	4.855e-05	UBE2Q2L
ENSG00000170921	17	61086917	61505060	831	80	295588	3.8803	5.2163e-05	TANC2
ENSG00000135547	6	126068810	126082415	23	7	303422	3.8733	5.3675e-05	HEY2
ENSG00000204237	17	79632066	79633665	2	1	405198	3.8709	5.4206e-05	OXLD1
ENSG00000164035	4	101316498	101801283	1699	135	347718	3.8679	5.4883e-05	EMCN
ENSG00000198795	18	22641890	22932154	946	162	313747	3.8667	5.5167e-05	ZNF521
ENSG00000138430	2	174937175	175113426	575	45	339843	3.8657	5.5396e-05	OLA1
ENSG00000147536	8	41386725	41402565	53	22	307123	3.8649	5.5574e-05	GINS4
ENSG00000165795	14	21484922	21539031	164	59	353767	3.8614	5.6361e-05	NDRG2
ENSG00000187642	1	910579	917497	24	7	277354	3.8601	5.6672e-05	C1orf170
ENSG00000122733	9	34957484	34982541	63	23	296616	3.8562	5.7575e-05	KIAA1045
ENSG00000214215	12	93096619	93102325	11	7	334745	3.8533	5.8276e-05	C12orf74
ENSG00000228696	17	44352150	44439130	191	6	296852	3.8452	6.0217e-05	ARL17B
ENSG00000169062	13	115047059	115071283	81	26	310867	3.8451	6.0256e-05	UPF3A
ENSG00000152128	2	135213330	135476570	709	98	312189	3.8424	6.0926e-05	TMEM163
ENSG00000180210	11	46740730	46761056	65	11	319126	3.8395	6.1652e-05	F2
ENSG00000175220	11	46698630	46722165	46	20	277341	3.8346	6.2894e-05	ARHGAP1
ENSG00000130921	12	123717463	123742506	92	12	348647	3.8325	6.3423e-05	C12orf65
ENSG00000173852	7	34968488	35077883	417	34	336653	3.8219	6.622e-05	DPY19L1
ENSG00000148737	10	114710009	114927437	601	127	272865	3.8198	6.678e-05	TCF7L2
ENSG00000070759	1	45809555	45956872	277	35	242619	3.8148	6.8151e-05	TESK2
ENSG00000109771	4	186285032	186317053	121	31	309669	3.8145	6.8234e-05	LRP2BP
ENSG00000110497	11	46417964	46615675	262	52	271065	3.8127	6.8733e-05	AMBRA1
ENSG00000113448	5	58264865	59817947	4060	330	319981	3.8103	6.9387e-05	PDE4D
ENSG00000241837	21	35275757	35288284	44	14	326634	3.8019	7.1806e-05	ATP5O
ENSG00000125510	20	62711526	62731996	38	16	331521	3.7978	7.2996e-05	OPRL1
ENSG00000188938	9	96208776	96215874	21	6	378985	3.787	7.623e-05	FAM120AOS
ENSG00000176678	16	86609974	86615303	17	9	316511	3.7865	7.6381e-05	FOXL1
ENSG00000008197	6	50681541	50740701	122	18	320075	3.7864	7.6408e-05	TFAP2D
ENSG00000229729	3	88108424	88188123	193	12	337999	3.7839	7.7182e-05	RP11-159G9.5
ENSG00000272869	5	112196885	112228776	102	21	344540	3.7828	7.7525e-05	CTC-487M23.8
ENSG00000145850	5	156346293	156390266	115	25	358093	3.7817	7.7874e-05	TIMD4
ENSG00000136933	9	127962821	127996437	96	26	271425	3.7803	7.8317e-05	RABEPK
ENSG00000163320	3	88101094	88199035	227	14	339059	3.7789	7.8761e-05	CGGBP1
ENSG00000167011	7	100813774	100823557	27	11	374340	3.775	7.9999e-05	NAT16
ENSG00000164180	5	87485450	87565293	109	35	299091	3.7673	8.2525e-05	TMEM161B
ENSG00000106404	7	100875373	100882101	15	8	292182	3.7611	8.4587e-05	CLDN15
ENSG00000132970	13	27131840	27263085	431	54	322898	3.7596	8.5095e-05	WASF3
ENSG00000095015	5	56111401	56191979	212	32	323186	3.7574	8.5848e-05	MAP3K1
ENSG00000102189	12	93164413	93323107	377	38	309719	3.7561	8.628e-05	EEA1
ENSG00000173992	11	66360292	66373490	15	8	322180	3.749	8.8754e-05	CCS
ENSG00000002822	7	1855429	2272878	2051	90	296846	3.7415	9.1458e-05	MAD1L1
ENSG00000177380	19	49622646	49654283	122	25	330573	3.7394	9.2215e-05	PPFIA3
ENSG00000215271	14	23741666	23768656	63	26	267764	3.7384	9.2596e-05	HOMEZ
ENSG00000101665	18	46446223	46477081	112	33	332097	3.7292	9.6059e-05	SMAD7
ENSG00000091732	7	129658126	129691291	117	14	347494	3.7246	9.7822e-05	ZC3HC1
ENSG00000140612	15	85212775	85259947	115	25	351305	3.7185	0.00010019	SEC11A
ENSG00000105705	19	19386827	19431653	108	18	322689	3.7185	0.0001002	SUGP1
ENSG00000175105	3	88188254	88193815	13	5	297167	3.7139	0.00010206	ZNF654
ENSG00000077809	7	74071994	74175026	157	33	170317	3.7122	0.00010273	GTF2I
ENSG00000174469	7	145813453	148118090	9296	445	329561	3.7079	0.00010451	CNTNAP2
ENSG00000261115	7	140774032	141180180	989	170	301719	3.7033	0.0001064	TMEM178B
ENSG00000168779	3	157814948	157824292	33	7	339119	3.6987	0.00010834	SHOX2
ENSG00000102780	13	42614176	42830714	817	95	312050	3.6983	0.00010853	DGKH
ENSG00000137185	6	28192664	28201260	29	12	326921	3.6953	0.00010981	ZSCAN9
ENSG00000149091	11	46354455	46402104	83	29	272233	3.6944	0.00011022	DGKZ
ENSG00000078403	10	21823094	22032559	241	72	256393	3.6935	0.00011061	MLLT10
ENSG00000163808	3	44803209	44914868	179	34	283111	3.692	0.00011127	KIF15
ENSG00000168131	6	27878963	27880174	4	2	405198	3.6873	0.00011333	OR2B2
ENSG00000116299	1	109656301	109749401	305	59	346295	3.6843	0.00011465	KIAA1324
ENSG00000147488	8	53023399	53373519	967	130	291980	3.6827	0.00011538	ST18
ENSG00000179021	3	88198893	88217879	45	5	351025	3.681	0.00011615	C3orf38
ENSG00000145934	5	166711804	167691162	2585	331	300378	3.6785	0.0001173	TENM2
ENSG00000162976	2	11295324	11319000	122	29	300512	3.6752	0.00011881	PQLC3
ENSG00000198673	12	62102040	62672931	1572	181	333801	3.6724	0.00012014	FAM19A2
ENSG00000214029	12	133694740	133707059	41	10	353002	3.6703	0.00012115	ZNF891
ENSG00000089639	19	19740285	19754476	27	12	318290	3.667	0.00012271	GMIP
ENSG00000037897	12	58162254	58166576	5	2	389408	3.665	0.00012368	METTL1
ENSG00000106392	7	7196565	7288282	507	43	308598	3.6633	0.00012449	C1GALT1
ENSG00000108242	10	96443251	96495947	145	23	341720	3.6592	0.0001265	CYP2C18
ENSG00000158553	6	27253682	27279949	121	24	353174	3.6578	0.0001272	POM121L2
ENSG00000112081	6	36562145	36573377	48	5	316605	3.6553	0.00012842	SRSF3
ENSG00000132763	1	45965725	45976739	20	8	249074	3.6515	0.00013037	MMACHC
ENSG00000109919	11	47638867	47664175	32	15	270020	3.6477	0.0001323	MTCH2
ENSG00000132773	1	45805342	45809647	8	5	218764	3.6413	0.00013564	TOE1
ENSG00000175161	3	85008132	86123579	3425	143	322521	3.6398	0.00013644	CADM2
ENSG00000116833	1	199996730	200146552	635	103	334998	3.6396	0.00013652	NR5A2
ENSG00000108799	17	40852293	40897071	58	17	269242	3.6393	0.00013668	EZH1
ENSG00000174891	3	157823644	158263519	1404	55	353597	3.6377	0.00013754	RSRC1
ENSG00000137098	9	35808042	35812269	8	5	197002	3.6377	0.00013756	SPAG8
ENSG00000070610	9	35736863	35749983	18	12	307402	3.6324	0.00014039	GBA2
ENSG00000163807	3	44779153	44803154	37	13	304438	3.6303	0.00014155	KIAA1143
ENSG00000198846	8	59717977	60031767	827	135	332126	3.63	0.00014173	TOX
ENSG00000102452	13	101706130	102068843	1320	146	322847	3.6285	0.00014254	NALCN
ENSG00000120071	17	44107282	44302733	1035	10	339045	3.6241	0.00014496	KANSL1
ENSG00000134982	5	112043195	112181936	392	54	292105	3.6235	0.00014531	APC
ENSG00000198060	10	94050920	94113721	98	21	313360	3.6215	0.00014642	2025-03-05
ENSG00000233822	6	27806323	27823487	22	10	324553	3.6195	0.0001476	HIST1H2BN
ENSG00000172037	3	49158547	49170551	16	10	299246	3.6185	0.00014816	LAMB2
ENSG00000111012	12	58156117	58162769	6	3	339564	3.6164	0.00014934	CYP27B1
ENSG00000175224	11	46638826	46696368	81	22	256681	3.6155	0.00014987	ATG13
ENSG00000213619	11	47586888	47606114	25	13	279459	3.6084	0.00015406	NDUFS3
ENSG00000150977	12	123899936	123921264	75	27	308608	3.6083	0.00015409	RILPL2
ENSG00000120334	1	173768688	173793858	34	12	281340	3.6066	0.00015513	CENPL
ENSG00000240563	1	62660503	62678000	124	27	307739	3.6042	0.00015654	L1TD1
ENSG00000123095	12	26272959	26278060	8	5	347837	3.5964	0.00016131	BHLHE41
ENSG00000137824	15	41028082	41048049	41	10	317123	3.5945	0.00016249	RMDN3
ENSG00000109684	4	10488019	10686489	811	89	280380	3.594	0.00016285	CLNK
ENSG00000176371	15	85144217	85171027	70	19	299108	3.5917	0.00016428	ZSCAN2
ENSG00000170627	12	54849734	54867386	51	7	353339	3.5847	0.00016872	GTSF1
ENSG00000167291	17	77906142	78009647	449	129	318624	3.5818	0.00017064	TBC1D16
ENSG00000123444	11	47593749	47600567	8	5	308325	3.5792	0.00017233	KBTBD4
ENSG00000135446	12	58141510	58149796	15	8	321338	3.5678	0.00018002	CDK4
ENSG00000107185	9	35749203	35758572	15	9	317676	3.5668	0.00018069	RGP1
ENSG00000070182	14	65213002	65346601	414	85	335682	3.5651	0.00018183	SPTB
ENSG00000138821	4	103172198	103352415	554	75	303221	3.5635	0.000183	SLC39A8
ENSG00000123427	12	58165275	58176324	19	4	351409	3.5617	0.00018423	METTL21B
ENSG00000171540	5	76924538	76935513	26	6	359553	3.5577	0.00018708	OTP
ENSG00000076321	1	173684080	173755840	115	24	295928	3.5561	0.00018822	KLHL20
ENSG00000108797	17	40834631	40851832	28	9	326303	3.5547	0.00018923	CNTNAP1
ENSG00000149403	11	120382468	120859613	1458	214	313869	3.5545	0.00018938	GRIK4
ENSG00000149187	11	47487496	47587121	183	42	285581	3.5517	0.00019139	CELF1
ENSG00000123096	12	26274924	26452223	591	97	347250	3.5505	0.00019225	SSPN
ENSG00000175216	11	46764598	46867847	188	37	283857	3.5499	0.00019272	CKAP5
ENSG00000125780	20	2276647	2321724	90	38	184234	3.5495	0.000193	TGM3
ENSG00000178741	15	75212132	75230509	54	11	325292	3.5457	0.00019576	COX5A
ENSG00000152484	13	27640293	27746033	352	53	318942	3.5438	0.00019722	USP12
ENSG00000157613	11	46299212	46342972	99	27	308568	3.5388	0.00020099	CREB3L1
ENSG00000051825	12	123636867	123728561	248	23	322656	3.5381	0.00020151	MPHOSPH9
ENSG00000078804	20	33292094	33301243	14	6	322293	3.5369	0.00020245	TP53INP2
ENSG00000198646	20	33284722	33413452	227	34	292236	3.5352	0.00020374	NCOA6
ENSG00000226124	2	200625267	200715896	196	52	321348	3.5343	0.00020444	FTCDNL1
ENSG00000151789	3	21459915	22414812	4363	411	334829	3.532	0.00020618	ZNF385D
ENSG00000131435	5	131593364	131609147	39	9	310974	3.5302	0.00020765	PDLIM4
ENSG00000091844	6	153325594	153452384	402	34	338433	3.528	0.00020938	RGS17
ENSG00000011638	16	21169698	21191937	53	14	327285	3.5278	0.00020949	TMEM159
ENSG00000030066	11	47799639	47870107	168	24	311232	3.5275	0.00020975	NUP160
ENSG00000072682	5	131527531	131631008	260	43	284684	3.5215	0.00021454	P4HA2
ENSG00000152034	6	100367786	100442123	261	44	303264	3.5201	0.0002157	MCHR2
ENSG00000109920	11	47738072	47788995	126	26	276387	3.5195	0.00021622	FNBP4
ENSG00000167491	19	19496635	19619740	270	38	255487	3.5042	0.00022896	GATAD2A
ENSG00000180720	11	46406640	46408107	1	1	405198	3.504	0.0002292	CHRM4
ENSG00000144619	3	2140497	3099645	4378	465	293963	3.5034	0.0002297	CNTN4
ENSG00000136352	14	36985602	36990354	13	7	291189	3.4984	0.00023403	NKX2-1
ENSG00000185942	8	63161150	63912211	2471	183	336120	3.4978	0.00023459	NKAIN3
ENSG00000186446	3	44771088	44778575	16	6	354548	3.4964	0.00023581	ZNF501
ENSG00000087053	11	95566046	95658479	231	39	295858	3.4911	0.00024055	MTMR2
ENSG00000078674	8	17780349	17885478	441	44	337348	3.4877	0.00024357	PCM1
ENSG00000132781	1	45794835	45806142	25	12	252925	3.4875	0.00024377	MUTYH
ENSG00000090975	12	123468027	123634562	227	55	260059	3.4871	0.00024412	PITPNM2
ENSG00000108465	17	46045176	46059140	43	9	350153	3.4865	0.00024471	CDK5RAP3
ENSG00000197724	9	96338689	96441869	513	58	327383	3.4864	0.00024477	PHF2
ENSG00000130558	9	137967268	138013025	202	53	335653	3.4821	0.00024873	OLFM1
ENSG00000125965	20	34021145	34042568	31	15	282707	3.4816	0.0002492	GDF5
ENSG00000146376	6	129897277	130031370	515	83	343882	3.4766	0.00025391	ARHGAP18
ENSG00000109991	11	57105848	57138073	92	13	381848	3.4709	0.00025938	P2RX3
ENSG00000092621	1	120202421	120286838	194	41	311719	3.4702	0.00026008	PHGDH
ENSG00000088367	20	34679426	34820721	242	45	220928	3.466	0.00026414	EPB41L1
ENSG00000077080	7	100240720	100254084	22	13	267567	3.4641	0.00026603	ACTL6B
ENSG00000106397	7	100849258	100861701	27	12	302047	3.462	0.00026811	PLOD3
ENSG00000008196	6	50786436	50815326	77	19	331558	3.4598	0.00027028	TFAP2B
ENSG00000104885	19	2164148	2232577	237	44	241338	3.4553	0.00027485	DOT1L
ENSG00000198558	6	27840926	27841289	1	1	405198	3.4433	0.0002873	HIST1H4L
ENSG00000075884	2	143848931	144525921	1848	198	318158	3.4397	0.00029117	ARHGAP15
ENSG00000005955	17	34900737	34946278	120	22	268683	3.4395	0.00029144	GGNBP2
ENSG00000257921	12	58166811	58180829	24	4	341493	3.4381	0.00029287	RP11-571M6.15
ENSG00000133794	11	13298199	13408813	300	64	294809	3.4373	0.00029372	ARNTL
ENSG00000134569	11	46878419	46940193	133	24	290430	3.4359	0.00029528	LRP4
ENSG00000152977	3	147111209	147228080	319	37	328931	3.4357	0.00029548	ZIC1
ENSG00000108753	17	36046435	36105237	200	64	244504	3.4329	0.0002986	HNF1B
ENSG00000166166	14	103995521	104003410	19	6	367365	3.4309	0.00030075	TRMT61A
ENSG00000101019	20	33890369	33999944	205	23	283847	3.4283	0.00030368	UQCC1
ENSG00000123297	12	58176372	58201854	35	13	277746	3.4277	0.00030438	TSFM
ENSG00000173838	17	60778675	60885705	320	41	301112	3.4258	0.00030651	2025-03-10
ENSG00000140836	16	72816784	73093597	1019	158	271442	3.4251	0.00030733	ZFHX3
ENSG00000120088	17	43699267	43913194	1030	14	364214	3.4028	0.00033347	CRHR1
ENSG00000168792	17	27887565	27894155	10	6	288116	3.4014	0.00033521	ABHD15
ENSG00000198185	20	45129701	45142198	27	9	357401	3.4014	0.00033526	ZNF334
ENSG00000124557	6	26501449	26510650	21	5	344154	3.4006	0.00033617	BTN1A1
ENSG00000119414	9	127908852	127952218	101	20	255671	3.396	0.00034188	PPP6C
ENSG00000124126	20	47240790	47444420	641	73	319005	3.391	0.00034815	PREX1
ENSG00000133805	11	10329860	10529126	883	132	290168	3.3905	0.00034878	AMPD3
ENSG00000164975	9	15422702	15465951	143	20	336181	3.389	0.00035077	SNAPC3
ENSG00000186868	17	43971748	44105700	791	11	360798	3.3873	0.00035293	MAPT
ENSG00000155545	5	56215429	56267502	196	31	345224	3.3841	0.0003571	MIER3
ENSG00000049323	2	33172039	33624576	1961	165	349145	3.3825	0.00035915	LTBP1
ENSG00000168769	4	106067032	106200973	390	57	295697	3.382	0.00035984	TET2
ENSG00000258864	5	112162910	112203279	114	34	291831	3.3766	0.00036695	CTC-554D6.1
ENSG00000214113	6	5102827	5261172	506	66	302323	3.3716	0.00037363	LYRM4
ENSG00000239697	17	7452208	7464925	41	12	325518	3.3702	0.0003756	TNFSF12
ENSG00000248871	17	7452416	7464918	41	12	325518	3.3702	0.0003756	TNFSF12-TNFSF13
ENSG00000111325	12	123459127	123464590	5	2	394212	3.3584	0.00039201	OGFOD2
ENSG00000125834	20	2082257	2157684	215	31	277998	3.3582	0.0003923	STK35
ENSG00000186448	3	44626380	44689963	109	24	268612	3.357	0.00039393	ZNF197
ENSG00000082397	18	5392383	5630699	742	143	291146	3.354	0.0003983	EPB41L3
ENSG00000106400	7	100860949	100867471	18	6	361442	3.3534	0.00039906	ZNHIT1
ENSG00000117020	1	243651535	244014381	688	76	260567	3.3529	0.00039991	AKT3
ENSG00000258366	20	62289163	62328416	188	32	337310	3.352	0.00040111	RTEL1
ENSG00000103449	16	51169886	51185278	23	14	287045	3.3517	0.00040152	SALL1
ENSG00000107175	9	35732332	35737001	9	6	263126	3.3512	0.00040228	CREB3
ENSG00000135686	16	84682131	84701292	93	21	379454	3.3489	0.00040573	KLHL36
ENSG00000138622	15	73612200	73661605	124	37	338128	3.348	0.00040692	HCN4
ENSG00000153037	5	112196919	112205485	31	13	347690	3.3458	0.00041023	SRP19
ENSG00000238083	17	44588877	44633016	20	4	190493	3.3449	0.00041159	LRRC37A2
ENSG00000051180	15	40986972	41024354	99	13	327761	3.3441	0.00041269	RAD51
ENSG00000178966	9	86595626	86618985	44	17	248793	3.3369	0.00042354	RMI1
ENSG00000184357	6	27834570	27835359	5	3	247675	3.3368	0.00042377	HIST1H1B
ENSG00000180423	11	46624411	46639459	21	10	202854	3.3367	0.00042387	HARBI1
ENSG00000184304	14	30045687	30661104	1581	223	315681	3.3344	0.00042747	PRKD1
ENSG00000196517	1	44457172	44497139	84	26	300823	3.3312	0.00043231	SLC6A9
ENSG00000105559	19	49340354	49371889	133	21	318812	3.3307	0.00043312	PLEKHA4
ENSG00000062598	20	44994688	45061704	91	20	293810	3.325	0.00044203	ELMO2
ENSG00000144792	3	44619715	44641186	50	16	241455	3.3231	0.00044506	ZNF660
ENSG00000178804	3	129262057	129270310	22	6	317105	3.3215	0.00044762	H1FOO
ENSG00000114446	3	107879659	107941417	336	10	356659	3.3181	0.00045321	IFT57
ENSG00000225190	17	43513266	43568115	160	12	332313	3.3151	0.00045807	PLEKHM1
ENSG00000267335	19	49526210	49540152	124	25	280164	3.3118	0.00046352	CTB-60B18.6
ENSG00000100324	22	39795746	39833065	54	21	300614	3.3112	0.00046442	TAB1
ENSG00000134538	12	21284136	21392180	483	50	347357	3.3094	0.00046754	SLCO1B1
ENSG00000119335	9	131445703	131458679	21	8	179741	3.3085	0.00046904	SET
ENSG00000185294	17	43922256	43924438	13	1	405198	3.3075	0.00047065	SPPL2C
ENSG00000162543	1	20512578	20522541	9	5	299409	3.3067	0.00047198	UBXN10
ENSG00000168096	16	4746513	4784379	149	25	281136	3.3046	0.00047548	ANKS3
ENSG00000026036	20	62290653	62330037	195	33	331857	3.3041	0.00047636	RTEL1-TNFRSF6B
ENSG00000164494	6	107473761	107780768	930	107	285539	3.3015	0.00048086	PDSS2
ENSG00000167771	11	63678693	63684316	7	2	384445	3.2931	0.00049536	RCOR2
ENSG00000185722	17	4067201	4167274	219	26	272269	3.293	0.00049565	ANKFY1
ENSG00000128590	7	108210012	108215294	9	4	358910	3.2921	0.00049727	DNAJB9
ENSG00000170624	5	155297354	156194799	2619	231	325880	3.2914	0.00049846	SGCD
ENSG00000010704	6	26087509	26098571	26	13	328325	3.2856	0.0005089	HFE
ENSG00000196141	2	201170604	201346986	431	81	312228	3.2843	0.00051109	SPATS2L
ENSG00000104827	19	49526126	49527590	11	2	293654	3.2835	0.00051256	CGB
ENSG00000108828	17	41166622	41177140	11	4	256079	3.282	0.00051543	VAT1
ENSG00000070950	3	8817088	9005457	591	80	297909	3.2814	0.00051641	RAD18
ENSG00000120008	10	122610687	122669036	211	14	355908	3.2791	0.00052061	WDR11
ENSG00000144134	2	114384806	114400973	39	12	296784	3.2781	0.00052255	RABL2A
ENSG00000091583	17	64208151	64252643	202	33	341827	3.2778	0.00052318	APOH
ENSG00000107341	9	33817565	33920402	349	35	309095	3.2759	0.00052657	UBE2R2
ENSG00000182952	6	26538633	26546482	17	5	398544	3.2759	0.00052672	HMGN4
ENSG00000137491	11	74811608	74917594	328	40	350966	3.2748	0.0005286	SLCO2B1
ENSG00000113070	5	139712428	139726216	31	10	364253	3.2735	0.0005312	HBEGF
ENSG00000124562	6	34725183	34741571	58	12	365301	3.2671	0.00054322	SNRPC
ENSG00000134121	3	238279	451090	809	119	295856	3.2652	0.00054689	CHL1
ENSG00000228146	16	3194220	3199964	16	3	302848	3.264	0.0005492	CASP16
ENSG00000108830	17	41177258	41184057	13	4	275671	3.2603	0.00055639	RND2
ENSG00000107864	10	93806449	94050844	383	52	303036	3.2597	0.00055758	CPEB3
ENSG00000175564	11	73711326	73720480	18	8	334613	3.2572	0.00056268	UCP3
ENSG00000231880	11	47599277	47599823	1	1	405198	3.2513	0.0005744	KBTBD4
ENSG00000075618	7	5632439	5646286	72	19	322047	3.2507	0.00057567	FSCN1
ENSG00000163946	3	56654161	56717265	277	30	349152	3.2506	0.00057579	FAM208A
ENSG00000158955	17	44910567	44964096	151	25	321813	3.2499	0.00057719	WNT9B
ENSG00000166246	16	4784273	4799397	65	10	295941	3.2424	0.00059261	C16orf71
ENSG00000046889	8	68864353	69149265	1011	117	349191	3.24	0.0005977	PREX2
ENSG00000101608	18	3247479	3256234	37	7	309035	3.2371	0.00060373	MYL12A
ENSG00000012048	17	41196312	41277500	202	12	311057	3.2358	0.00060646	BRCA1
ENSG00000156011	8	18384811	18942240	3128	301	325573	3.2351	0.0006079	PSD3
ENSG00000152601	3	151961617	152183569	431	56	307956	3.2349	0.0006085	MBNL1
ENSG00000196975	2	69871557	70053596	581	71	247381	3.2346	0.00060896	ANXA4
ENSG00000181896	19	19779605	19794318	38	10	364870	3.2335	0.00061135	ZNF101
ENSG00000072571	5	162887209	162918947	55	22	310609	3.2291	0.00062092	HMMR
ENSG00000170017	3	105085753	105295744	711	80	325771	3.2291	0.000621	ALCAM
ENSG00000012504	12	100867486	100958191	250	47	223135	3.2236	0.00063301	NR1H4
ENSG00000186153	16	78133310	79246564	7975	523	323891	3.2227	0.00063505	WWOX
ENSG00000113532	5	100142639	100238970	221	26	318642	3.2218	0.00063693	ST8SIA4
ENSG00000127990	7	94214542	94285521	109	16	335596	3.2215	0.0006377	SGCE
ENSG00000137073	9	33921691	34048947	428	38	316085	3.2213	0.00063799	UBAP2
ENSG00000180900	8	144873090	144897549	83	28	293172	3.2178	0.00064598	SCRIB
ENSG00000129214	17	7517382	7536700	50	17	282629	3.2167	0.00064838	SHBG
ENSG00000165118	9	86553226	86571901	58	18	261681	3.2163	0.0006493	C9orf64
ENSG00000256762	17	44076616	44077060	1	1	405198	3.2128	0.0006573	STH
ENSG00000108272	17	34948228	34957235	22	9	237591	3.2125	0.00065802	DHRS11
ENSG00000182196	12	123464607	123467456	1	1	405198	3.2095	0.0006649	ARL6IP4
ENSG00000164167	4	147096837	147121152	77	9	347169	3.2088	0.00066653	LSM6
ENSG00000106852	9	124964856	124991905	45	20	284870	3.2073	0.00066989	LHX6
ENSG00000130935	17	65713949	65740647	74	11	338963	3.201	0.0006847	NOL11
ENSG00000175215	12	58213710	58240522	45	13	299351	3.2003	0.00068652	CTDSP2
ENSG00000126870	7	158649269	158749438	407	46	325506	3.1994	0.00068866	WDR60
ENSG00000178209	8	144989321	145050902	151	23	312258	3.198	0.00069184	PLEC
ENSG00000128512	7	111366166	111846466	1280	193	316247	3.198	0.00069191	DOCK4
ENSG00000145075	3	180320646	180588793	796	77	284001	3.1975	0.00069304	CCDC39
ENSG00000121742	13	20796110	20806534	44	19	321383	3.1974	0.00069343	GJB6
ENSG00000169981	3	44690219	44702283	14	9	237502	3.196	0.00069678	ZNF35
ENSG00000258945	14	85994943	85995730	3	1	278138	3.1957	0.00069756	RP11-497E19.2
ENSG00000118322	5	159990127	160279221	958	138	355553	3.1929	0.00070431	ATP10B
ENSG00000137642	11	121322912	121504402	372	91	311399	3.1915	0.00070773	SORL1
ENSG00000158669	8	41434706	41482520	143	22	322704	3.1889	0.00071413	AGPAT6
ENSG00000185829	17	44594068	44657088	26	4	187482	3.1871	0.00071863	ARL17A
ENSG00000155096	8	103838585	103906092	239	30	306153	3.1855	0.00072264	AZIN1
ENSG00000114054	3	135969148	136056738	144	36	288841	3.185	0.00072389	PCCB
ENSG00000103091	16	74907468	75034071	479	93	322874	3.1843	0.00072553	WDR59
ENSG00000196821	6	34555065	34664636	290	32	311702	3.1787	0.00073968	C6orf106
ENSG00000109339	4	86936276	87515284	1885	120	347703	3.1769	0.00074431	MAPK10
ENSG00000131914	1	26737269	26756213	46	19	257451	3.1752	0.00074872	LIN28A
ENSG00000196353	3	131252399	132004254	3041	220	326425	3.1728	0.00075499	CPNE4
ENSG00000155893	3	140947568	141013748	264	45	326439	3.1713	0.00075881	ACPL2
ENSG00000153214	2	112812800	112876895	184	34	360257	3.1702	0.0007616	TMEM87B
ENSG00000135407	12	58191159	58212487	34	18	256684	3.1696	0.0007632	AVIL
ENSG00000112763	6	26458150	26476849	81	17	360979	3.1692	0.00076432	BTN2A1
ENSG00000168005	11	63580860	63595190	24	9	330260	3.1672	0.00076948	C11orf84
ENSG00000127578	16	679239	684116	25	6	252754	3.1661	0.00077259	WFIKKN1
ENSG00000135452	12	58131796	58143994	18	11	329663	3.1656	0.00077389	TSPAN31
ENSG00000166747	16	71762913	71843104	223	31	321479	3.1623	0.00078266	AP1G1
ENSG00000179476	14	45366498	45376460	23	6	363172	3.1619	0.00078361	C14orf28
ENSG00000116016	2	46520806	46613836	303	70	326543	3.1619	0.00078378	EPAS1
ENSG00000165923	11	47681143	47736941	121	23	303149	3.1582	0.0007936	AGBL2
ENSG00000183624	3	128997671	129025029	83	12	233710	3.1574	0.00079604	HMCES
ENSG00000198015	12	93861264	93897545	132	16	336770	3.1568	0.00079756	MRPL42
ENSG00000097007	9	133589333	133763062	514	64	332132	3.1541	0.00080504	ABL1
ENSG00000198824	13	115079988	115092796	34	9	322375	3.1502	0.00081572	CHAMP1
ENSG00000142556	19	52516018	52533493	45	11	360303	3.1484	0.00082076	ZNF614
ENSG00000149571	11	126293254	126873355	1927	258	334047	3.1476	0.00082309	KIRREL3
ENSG00000134318	2	11319887	11488456	533	39	275300	3.1466	0.00082581	ROCK2
ENSG00000157985	2	236402733	237040444	1760	202	300879	3.1409	0.00084216	AGAP1
ENSG00000221954	11	50003009	50004071	2	1	405198	3.1408	0.00084239	OR4C12
ENSG00000059691	4	152591656	152682175	232	22	334288	3.1403	0.00084383	PET112
ENSG00000183831	1	173578700	173639001	78	24	280768	3.1388	0.00084819	ANKRD45
ENSG00000167183	17	46029333	46035244	20	7	336404	3.1365	0.00085484	PRR15L
ENSG00000164253	5	76721795	76916436	785	84	344769	3.133	0.00086501	WDR41
ENSG00000149115	11	57067112	57092426	66	13	338147	3.1328	0.00086585	TNKS1BP1
ENSG00000163116	4	98105244	99064391	3584	96	256027	3.1292	0.00087629	STPG2
ENSG00000161036	7	102105376	102113615	56	11	338507	3.1268	0.00088373	LRWD1
ENSG00000090530	3	189674517	189840226	588	77	308947	3.126	0.00088591	LEPREL1
ENSG00000273303	3	44607051	44635665	74	18	254513	3.1255	0.00088741	RP11-944L7.5
ENSG00000179833	2	64858755	64978139	233	42	308106	3.1246	0.00089037	SERTAD2
ENSG00000171634	17	65821640	65980494	352	26	302272	3.1236	0.00089325	BPTF
ENSG00000174963	3	147103833	147124647	42	13	315861	3.1229	0.00089531	ZIC4
ENSG00000119004	2	204103663	204163009	138	23	321342	3.1222	0.00089737	CYP20A1
ENSG00000136267	7	14184674	15014402	2851	297	287493	3.1219	0.00089855	DGKB
ENSG00000103199	16	4798240	4817625	97	19	292826	3.1198	0.00090496	ZNF500
ENSG00000125977	20	32676104	32700138	25	13	294575	3.1187	0.00090813	EIF2S2
ENSG00000127995	7	94138531	94186331	99	19	324022	3.1182	0.00090984	CASD1
ENSG00000152409	5	78532012	78623038	210	26	313987	3.1179	0.00091085	JMY
ENSG00000184209	12	123942188	123957701	42	10	342021	3.1169	0.00091375	SNRNP35
ENSG00000111728	12	22216707	22589975	1295	142	337534	3.1163	0.00091576	ST8SIA1
ENSG00000212643	5	112227313	112228791	2	1	354333	3.1123	0.00092825	ZRSR1
ENSG00000173611	9	127704887	127905785	401	49	287222	3.1118	0.00092978	SCAI
ENSG00000127585	16	742500	755829	25	6	304449	3.1116	0.00093042	FBXL16
ENSG00000161996	16	699311	717833	68	7	295826	3.1091	0.00093844	WDR90
ENSG00000156510	10	70980059	71027315	193	45	330838	3.1052	0.0009508	HKDC1
ENSG00000095380	9	100819021	100845357	50	10	331529	3.1048	0.0009519	NANS
ENSG00000112406	6	139456249	139501939	139	16	315451	3.1047	0.00095235	HECA
ENSG00000144224	2	136499189	136542625	90	14	312629	3.1041	0.00095415	UBXN4
ENSG00000172673	6	128029217	128239776	406	69	288758	3.1035	0.0009563	THEMIS
ENSG00000140983	16	718086	724174	19	6	282322	3.1026	0.00095912	RHOT2
ENSG00000129925	16	420773	437113	95	21	262713	3.0966	0.00097879	TMEM8A
ENSG00000010438	9	33750515	33799230	172	34	317977	3.0961	0.00098058	PRSS3
ENSG00000173040	4	5544499	5711275	667	95	294157	3.0954	0.00098263	EVC2
ENSG00000188554	17	41322498	41363708	94	9	286005	3.0943	0.00098641	NBR1
ENSG00000128595	7	128379346	128411861	81	10	349271	3.0924	0.0009926	CALU
ENSG00000165323	11	92085262	92629618	1187	121	295706	3.0922	0.00099348	FAT3
ENSG00000134070	3	10206549	10285427	211	42	304938	3.0887	0.0010051	IRAK2
ENSG00000187260	7	151072995	151107813	121	43	347248	3.0859	0.0010146	WDR86
ENSG00000115896	2	198669426	199437305	1613	174	302654	3.0856	0.0010156	PLCL1
ENSG00000103316	16	21250195	21314404	179	31	231716	3.0845	0.0010196	CRYM
ENSG00000163462	1	155145873	155157447	19	7	317427	3.0844	0.0010198	TRIM46
ENSG00000108255	17	27573881	27581512	23	10	284107	3.0833	0.0010238	CRYBA1
ENSG00000168925	16	75252898	75258822	38	11	335011	3.0825	0.0010262	CTRB1
ENSG00000184897	3	129033615	129035120	1	1	338878	3.0806	0.001033	H1FX
ENSG00000175634	11	67195931	67202872	10	5	330790	3.0798	0.0010356	RPS6KB2
ENSG00000135930	2	233414762	233448354	82	12	320586	3.0782	0.0010411	EIF4E2
ENSG00000180376	3	56591189	56655846	300	35	346625	3.0775	0.0010439	CCDC66
ENSG00000217236	2	175199674	175203220	18	8	375951	3.077	0.0010454	SP9
ENSG00000186567	19	45165545	45187631	49	18	251385	3.0761	0.0010486	CEACAM19
ENSG00000100380	22	41220539	41253026	41	25	204795	3.0733	0.0010584	ST13
ENSG00000118007	3	136055077	136471220	785	74	323070	3.0717	0.0010644	STAG1
ENSG00000137812	15	40886218	40956540	168	18	359629	3.0714	0.0010654	CASC5
ENSG00000141485	17	6588032	6616886	112	30	275540	3.0676	0.0010791	SLC13A5
ENSG00000131043	20	34824381	34858840	57	26	287877	3.0667	0.0010823	AAR2
ENSG00000164506	6	147525561	147706866	312	38	311481	3.0641	0.0010918	STXBP5
ENSG00000114480	3	81538850	81811312	589	71	306419	3.0622	0.0010986	GBE1
ENSG00000162413	1	6650784	6674667	46	16	272315	3.0616	0.0011008	KLHL21
ENSG00000149948	12	66217911	66360075	254	61	290922	3.0579	0.0011143	HMGA2
ENSG00000173545	5	16451628	16465901	15	6	318399	3.057	0.0011178	ZNF622
ENSG00000152784	4	81105033	81125483	77	19	322259	3.0561	0.0011211	PRDM8
ENSG00000129473	14	23767999	23780968	24	12	346597	3.0554	0.0011236	BCL2L2
ENSG00000161958	17	7341592	7348256	12	5	265278	3.0522	0.0011359	FGF11
ENSG00000077549	1	19665267	19812066	508	57	307713	3.049	0.001148	CAPZB
ENSG00000196345	3	44596685	44624975	83	17	277597	3.0466	0.0011571	ZKSCAN7
ENSG00000198807	14	37126773	37148920	66	17	331508	3.0444	0.0011658	PAX9
ENSG00000136003	12	108956358	108963160	21	6	367150	3.0429	0.0011716	ISCU
ENSG00000115233	2	162164549	162268228	169	29	320627	3.0426	0.0011727	PSMD14
ENSG00000175213	11	46722368	46727462	8	3	344834	3.0419	0.0011753	ZNF408
ENSG00000186094	1	48998527	50489585	2457	164	246649	3.0416	0.0011764	AGBL4
ENSG00000157240	7	90893783	90898123	5	2	258908	3.0401	0.0011826	FZD1
ENSG00000072518	11	63606400	63678491	124	22	290091	3.0383	0.0011895	MARK2
ENSG00000174238	17	1421012	1466110	171	24	309889	3.0372	0.001194	PITPNA
ENSG00000150347	10	63661059	63856703	558	119	337322	3.0371	0.0011942	ARID5B
ENSG00000198520	1	45140364	45191263	131	50	214582	3.0363	0.0011976	C1orf228
ENSG00000036828	3	121902530	122005342	394	46	351364	3.0362	0.001198	CASR
ENSG00000124440	19	46800303	46846690	192	44	345548	3.0335	0.0012086	HIF3A
ENSG00000187583	1	901877	911245	43	17	197299	3.0325	0.0012127	PLEKHN1
ENSG00000253250	8	91970865	91997485	63	14	307033	3.0324	0.0012131	C8orf88
ENSG00000197375	5	131705444	131731306	84	15	275400	3.0298	0.0012235	SLC22A5
ENSG00000181291	17	32907768	32966337	149	51	307268	3.0268	0.0012358	TMEM132E
ENSG00000185008	3	75955846	77699115	5581	454	326759	3.0264	0.0012376	ROBO2
ENSG00000187105	14	73945189	74025651	207	54	288793	3.0263	0.0012377	HEATR4
ENSG00000175604	16	12180603	12184159	14	3	352952	3.0261	0.0012387	RP11-276H1.3
ENSG00000137094	9	34989638	34998897	18	12	229294	3.0252	0.0012423	DNAJB5
ENSG00000172354	7	100271154	100276797	15	11	220368	3.0252	0.0012424	GNB2
ENSG00000113209	5	140514800	140517703	7	5	280596	3.0243	0.001246	PCDHB5
ENSG00000075151	1	21132963	21503377	831	64	275703	3.0231	0.001251	EIF4G3
ENSG00000157429	16	71498453	71598992	213	41	321826	3.0197	0.0012653	ZNF19
ENSG00000167524	17	26934982	26941218	7	5	294486	3.0192	0.0012673	SGK494
ENSG00000273088	1	155141885	155159748	35	11	315623	3.0171	0.0012761	RP11-201K10.3
ENSG00000157119	3	42727011	42734036	6	3	339770	3.0157	0.0012821	KLHL40
ENSG00000015171	10	180405	300577	218	32	222548	3.0149	0.0012853	ZMYND11
ENSG00000196576	22	50713408	50746056	138	40	325888	3.0124	0.0012959	PLXNB2
ENSG00000105509	19	52216365	52227247	48	14	357268	3.0113	0.0013008	HAS1
ENSG00000108175	10	80828792	81076276	773	196	306559	3.0089	0.0013112	ZMIZ1
ENSG00000136147	13	50069746	50103123	120	23	328961	3.0086	0.0013122	PHF11
ENSG00000197013	19	21679484	21739072	214	20	293051	3.0082	0.0013141	ZNF429
ENSG00000073792	3	185361527	185542844	344	53	322993	3.0068	0.00132	IGF2BP2
ENSG00000167103	9	130683158	130693076	18	6	317121	3.0066	0.001321	PIP5KL1
ENSG00000078295	5	7396321	7830194	1222	147	263096	3.0033	0.0013354	ADCY2
ENSG00000100216	22	39077953	39080818	4	2	399503	3.0023	0.0013396	TOMM22
ENSG00000169856	15	53049637	53083273	84	29	339806	2.9999	0.0013504	ONECUT1
ENSG00000070404	19	676392	683385	24	9	256697	2.9998	0.0013507	FSTL3
ENSG00000171703	20	62681189	62703700	70	21	346006	2.997	0.0013632	TCEA2
ENSG00000099849	11	560404	564021	21	11	266395	2.9966	0.0013651	RASSF7
ENSG00000214517	11	73882144	73965748	183	17	339406	2.9942	0.001376	PPME1
ENSG00000159314	17	43471275	43511787	94	8	353007	2.9933	0.00138	ARHGAP27
ENSG00000096654	6	27418522	27440897	83	8	362604	2.9845	0.0014201	ZNF184
ENSG00000100211	22	39052641	39069859	68	8	344730	2.9835	0.0014247	CBY1
ENSG00000166748	15	86685227	87572283	4004	328	336919	2.9831	0.0014266	AGBL1
ENSG00000100767	14	73704205	73741348	106	29	309533	2.983	0.0014271	PAPLN
ENSG00000198925	2	220074494	220094439	36	11	290326	2.9813	0.0014354	ATG9A
ENSG00000169857	15	34158428	34331377	668	84	323853	2.978	0.0014509	AVEN
ENSG00000106330	7	100209725	100213007	5	2	319355	2.9768	0.0014563	MOSPD3
ENSG00000173660	1	46769303	46782448	21	9	298717	2.9764	0.0014583	UQCRH
ENSG00000108278	17	34842473	34855154	34	11	227251	2.9753	0.0014633	ZNHIT3
ENSG00000136514	3	187086120	187089864	15	8	349870	2.975	0.0014647	RTP4
ENSG00000111371	12	46576846	46663800	178	49	319253	2.9743	0.0014681	SLC38A1
ENSG00000130545	19	6463788	6467232	8	5	257675	2.9717	0.0014808	CRB3
ENSG00000128617	7	128412545	128415844	10	5	391934	2.9716	0.0014814	OPN1SW
ENSG00000178917	3	44540462	44552128	12	6	270132	2.9715	0.0014817	ZNF852
ENSG00000145687	5	80708840	81047616	803	93	316603	2.9707	0.0014855	SSBP2
ENSG00000171467	6	43274872	43337216	127	27	292340	2.9704	0.0014871	ZNF318
ENSG00000133392	16	15797029	15950890	652	99	334265	2.9702	0.001488	MYH11
ENSG00000257545	12	106889736	107168696	688	95	330487	2.9697	0.0014903	RP11-144F15.1
ENSG00000005884	17	48133332	48167845	97	20	303721	2.9695	0.0014915	ITGA3
ENSG00000112246	6	100832891	100912805	198	39	319644	2.9685	0.0014963	SIM1
ENSG00000104957	19	13842574	13874110	77	17	340348	2.9673	0.001502	CCDC130
ENSG00000197208	5	131630136	131679899	137	22	249448	2.9663	0.0015069	SLC22A4
ENSG00000164967	9	34610483	34612101	2	1	405198	2.9657	0.00151	RPP25L
ENSG00000078070	3	182733006	182833863	224	28	316431	2.9657	0.0015101	MCCC1
ENSG00000127580	16	734622	740444	8	3	289895	2.9654	0.0015114	WDR24
ENSG00000173218	1	116184574	116240845	208	42	345495	2.9642	0.0015176	VANGL1
ENSG00000173876	10	92828	120103	94	18	248991	2.963	0.0015233	TUBB8
ENSG00000040199	16	71671738	71758604	222	28	330343	2.9624	0.0015263	PHLPP2
ENSG00000125966	20	33814457	33864801	84	17	336639	2.9607	0.0015348	MMP24
ENSG00000164045	3	48198636	48229892	27	8	291963	2.9602	0.0015372	CDC25A
ENSG00000214960	7	16130817	16460947	1201	100	323217	2.9601	0.0015377	ISPD
ENSG00000146555	7	3341080	4308632	3918	240	300290	2.959	0.0015433	SDK1
ENSG00000063015	17	27281919	27333458	88	20	296947	2.959	0.0015434	SEZ6
ENSG00000112499	6	160592093	160698670	330	45	328306	2.9586	0.0015454	SLC22A2
ENSG00000109775	4	186320694	186347139	79	18	328273	2.9583	0.0015467	UFSP2
ENSG00000197846	6	26199748	26200942	6	3	321254	2.9553	0.0015619	HIST1H2BF
ENSG00000168589	16	80574631	80584657	53	10	328117	2.9548	0.0015642	DYNLRB2
ENSG00000138433	2	175212750	175260443	104	22	314534	2.9525	0.0015763	CIR1
ENSG00000147535	8	38120648	38126761	6	4	335767	2.9495	0.0015912	PPAPDC1B
ENSG00000080189	20	44978167	44993043	21	10	278408	2.9475	0.001602	SLC35C2
ENSG00000184939	16	68563993	68609975	163	17	316359	2.9457	0.0016109	ZFP90
ENSG00000039139	5	13690440	13944652	790	98	309022	2.9437	0.0016214	DNAH5
ENSG00000135093	12	109460894	109525831	124	33	271762	2.9425	0.001628	USP30
ENSG00000121900	1	33360195	33367039	7	3	303662	2.9403	0.0016393	TMEM54
ENSG00000165219	9	128024073	128129486	181	29	288370	2.9401	0.0016406	GAPVD1
ENSG00000005238	9	35104109	35116338	20	10	325523	2.939	0.0016466	FAM214B
ENSG00000140287	15	50534144	50558223	61	20	346596	2.9379	0.001652	HDC
ENSG00000005844	16	30483979	30534506	102	27	335774	2.9374	0.0016548	ITGAL
ENSG00000166863	12	57403784	57422667	34	8	320292	2.9368	0.0016583	TAC3
ENSG00000135439	12	58118980	58135940	20	8	380545	2.9351	0.0016673	AGAP2
ENSG00000179152	3	44379611	44450943	175	25	302373	2.9351	0.0016673	TCAIM
ENSG00000100321	22	39745930	39781593	81	20	352978	2.9345	0.0016706	SYNGR1
ENSG00000130816	19	10244021	10341962	331	45	280532	2.9339	0.0016738	DNMT1
ENSG00000242498	15	90443159	90456188	31	10	321342	2.9335	0.001676	C15orf38
ENSG00000187987	6	28399707	28411279	31	7	355868	2.9304	0.0016927	ZSCAN23
ENSG00000106384	7	100838288	100844302	11	5	297909	2.9287	0.0017018	MOGAT3
ENSG00000157557	21	40177231	40196879	34	15	283760	2.9284	0.0017038	ETS2
ENSG00000168014	11	73723763	73882255	347	42	334070	2.9281	0.001705	C2CD3
ENSG00000116273	1	6673745	6684093	23	7	284740	2.9267	0.0017128	PHF13
ENSG00000134954	11	128328656	128457453	289	79	337359	2.9263	0.0017151	ETS1
ENSG00000268950	1	31902192	31902614	2	1	393189	2.926	0.0017167	AC114494.1
ENSG00000166483	11	9595228	9615004	47	14	302838	2.9256	0.0017191	WEE1
ENSG00000136535	2	162272605	162282381	10	5	278146	2.9252	0.001721	TBR1
ENSG00000114745	3	39138150	39149854	33	11	342806	2.9234	0.0017312	GORASP1
ENSG00000183873	3	38589548	38691164	310	79	319348	2.9224	0.0017367	SCN5A
ENSG00000147955	9	34634719	34637806	6	3	332513	2.92	0.0017502	SIGMAR1
ENSG00000269064	1	179443716	179457805	123	10	365076	2.9126	0.001792	AL160286.1
ENSG00000256825	12	133707570	133778955	182	21	310844	2.9113	0.0017994	CTD-2140B24.4
ENSG00000149182	11	47185848	47198676	25	11	305608	2.911	0.0018012	ARFGAP2
ENSG00000141985	19	4360367	4400544	91	27	249143	2.9095	0.0018098	SH3GL1
ENSG00000166037	11	95523129	95565857	132	26	306672	2.909	0.001813	CEP57
ENSG00000103740	15	78459810	78538030	271	62	343486	2.9074	0.0018221	ACSBG1
ENSG00000129282	17	34958001	34965407	24	9	260977	2.9064	0.001828	MRM1
ENSG00000261130	16	15489611	15609205	216	66	286285	2.9044	0.0018398	RP11-1021N1.1
ENSG00000048828	9	96214004	96328397	361	38	350656	2.904	0.0018423	FAM120A
ENSG00000041515	13	109248500	109860355	2409	273	340311	2.9038	0.0018435	MYO16
ENSG00000090674	19	7587512	7598895	23	12	270418	2.9015	0.0018569	MCOLN1
ENSG00000185499	1	155158300	155162707	9	5	272938	2.899	0.0018715	MUC1
ENSG00000183955	12	123868320	123893905	85	17	351802	2.899	0.0018717	SETD8
ENSG00000231925	6	33267471	33282164	46	15	323301	2.8971	0.0018829	TAPBP
ENSG00000138448	2	187454792	187545628	192	40	283024	2.8958	0.0018907	ITGAV
ENSG00000159899	9	35792151	35809729	27	6	357252	2.892	0.0019142	NPR2
ENSG00000140835	16	71559136	71572649	20	10	305038	2.8917	0.0019157	CHST4
ENSG00000146830	7	100277130	100287071	27	14	308328	2.8914	0.0019177	GIGYF1
ENSG00000090612	12	133707570	133783698	199	21	312089	2.8905	0.0019231	ZNF268
ENSG00000145996	6	20534688	21232635	2377	193	345496	2.8903	0.0019246	CDKAL1
ENSG00000173933	11	66384097	66434153	63	29	244587	2.8894	0.0019296	RBM4
ENSG00000171291	19	11959541	11994565	103	23	326594	2.889	0.0019324	ZNF439
ENSG00000167580	12	50344524	50352664	15	6	300565	2.8883	0.0019365	AQP2
ENSG00000197977	6	10980992	11044547	160	23	256519	2.8882	0.001937	ELOVL2
ENSG00000237412	2	233385173	233390422	15	8	311789	2.884	0.0019632	PRSS56
ENSG00000166960	18	30517366	31021065	1045	56	279360	2.883	0.0019696	CCDC178
ENSG00000117245	1	20990507	21044510	201	61	284876	2.88	0.0019886	KIF17
ENSG00000076382	17	26904588	26926297	24	17	242403	2.8798	0.0019898	SPAG5
ENSG00000129465	14	24805227	24809251	15	3	403597	2.8794	0.0019924	RIPK3
ENSG00000171735	1	6845384	7829766	2762	373	278945	2.8791	0.0019938	CAMTA1
ENSG00000127663	19	4969125	5153606	642	84	289323	2.878	0.0020012	KDM4B
ENSG00000149380	11	73946846	74022702	209	22	358128	2.8778	0.0020024	P4HA3
ENSG00000178802	15	75182346	75191798	19	10	256086	2.877	0.0020072	MPI
ENSG00000134987	5	110427414	110466200	117	22	349956	2.8754	0.0020176	WDR36
ENSG00000115306	2	54683422	54896812	735	75	344145	2.8753	0.0020184	SPTBN1
ENSG00000164619	7	33944523	34195484	644	110	286315	2.8729	0.0020336	BMPER
ENSG00000150938	2	36583069	36778278	539	104	327562	2.8727	0.0020348	CRIM1
ENSG00000122008	5	74807581	74896969	114	27	289683	2.8727	0.002035	POLK
ENSG00000108590	17	6546635	6554954	41	9	320261	2.872	0.0020396	MED31
ENSG00000109118	17	27232268	27278789	65	23	255382	2.8701	0.0020517	PHF12
ENSG00000177599	19	11908482	11920437	21	8	334949	2.8679	0.0020662	ZNF491
ENSG00000084628	1	31652592	31712401	249	30	341272	2.8678	0.002067	NKAIN1
ENSG00000069943	15	55611158	55647846	138	22	364912	2.8675	0.0020686	PIGB
ENSG00000136169	13	50018429	50069138	146	26	332088	2.8668	0.0020735	SETDB2
ENSG00000172771	3	129120164	129147494	69	15	342747	2.8659	0.0020791	EFCAB12
ENSG00000065060	6	34759857	34850915	290	26	339729	2.8658	0.0020798	UHRF1BP1
ENSG00000197562	16	639357	679272	132	15	288503	2.8653	0.0020833	RAB40C
ENSG00000198276	20	62571186	62587769	51	22	297105	2.865	0.0020849	UCKL1
ENSG00000049541	7	73645829	73668774	50	16	275336	2.865	0.0020853	RFC2
ENSG00000140545	15	89441916	89456642	63	17	311129	2.865	0.0020853	MFGE8
ENSG00000156639	6	37787275	38122400	964	75	340420	2.8634	0.0020959	ZFAND3
ENSG00000183742	7	20174278	20257027	273	34	331885	2.8627	0.0021004	MACC1
ENSG00000178718	15	75246757	75249805	3	2	146869	2.8621	0.0021043	RPP25
ENSG00000186716	22	23521891	23660224	412	78	310658	2.8618	0.0021063	BCR
ENSG00000167658	19	3976054	3985467	30	13	250289	2.8616	0.0021077	EEF2
ENSG00000132837	5	78293438	78531861	645	73	328382	2.8615	0.0021082	DMGDH
ENSG00000137207	6	43479565	43484728	15	7	317294	2.8611	0.0021108	YIPF3
ENSG00000173818	17	78388965	78411886	99	30	349701	2.8585	0.0021285	ENDOV
ENSG00000112787	12	133066137	133161774	462	63	318093	2.8581	0.0021309	FBRSL1
ENSG00000172380	1	68167149	68299150	266	54	272303	2.857	0.0021384	GNG12
ENSG00000237541	6	32709119	32714992	84	12	367842	2.8568	0.0021398	HLA-DQA2
ENSG00000147606	8	92221722	92410378	452	69	334222	2.8558	0.0021461	SLC26A7
ENSG00000154229	17	64298754	64806861	2018	219	329055	2.8536	0.0021616	PRKCA
ENSG00000188452	2	182401403	182545392	418	45	332580	2.8491	0.002192	CERKL
ENSG00000177182	8	61969717	62414204	1527	122	334673	2.8486	0.0021954	CLVS1
ENSG00000010282	3	42734155	42744319	27	13	297102	2.848	0.0021999	HHATL
ENSG00000196653	3	44754135	44765323	21	12	290087	2.8476	0.0022024	ZNF502
ENSG00000152217	18	42260138	42648475	835	171	332136	2.8424	0.0022389	SETBP1
ENSG00000135414	12	56137064	56150911	15	9	218766	2.8408	0.0022499	GDF11
ENSG00000168917	3	136537489	136574734	115	11	320420	2.8389	0.0022631	SLC35G2
ENSG00000140497	15	75136071	75165706	56	21	278588	2.8376	0.0022727	SCAMP2
ENSG00000122971	12	121163538	121177811	40	13	243997	2.8371	0.0022765	ACADS
ENSG00000213996	19	19375173	19384200	34	11	263194	2.8344	0.0022959	TM6SF2
ENSG00000102858	16	4666494	4740975	378	55	280872	2.8331	0.0023048	MGRN1
ENSG00000153162	6	7727030	7881655	469	101	292382	2.8328	0.0023068	BMP6
ENSG00000213699	2	26987152	27004099	32	9	306468	2.8325	0.002309	SLC35F6
ENSG00000111783	12	106976685	107156581	419	54	332944	2.8314	0.002317	RFX4
ENSG00000143595	1	154293566	154297801	8	4	309749	2.8305	0.0023236	AQP10
ENSG00000164211	5	110831731	110848288	21	10	251424	2.8303	0.0023251	STARD4
ENSG00000152684	5	52083774	52099880	36	11	347461	2.8274	0.0023461	PELO
ENSG00000184451	17	40830907	40835935	8	2	297032	2.824	0.0023716	CCR10
ENSG00000163913	3	129158968	129239198	235	20	324346	2.8227	0.002381	IFT122
ENSG00000108840	17	42154114	42201070	76	31	255260	2.8207	0.0023959	HDAC5
ENSG00000119771	2	23608088	23931481	1063	156	309017	2.8197	0.0024036	KLHL29
ENSG00000176956	8	144239331	144242128	8	4	400772	2.8195	0.0024047	LY6H
ENSG00000163814	3	45123770	45187914	246	84	321973	2.8194	0.0024055	CDCP1
ENSG00000137801	15	39873280	39891667	35	13	270842	2.8183	0.0024139	THBS1
ENSG00000151136	12	107712190	108053419	989	159	329072	2.8179	0.0024168	BTBD11
ENSG00000198586	2	171847333	172087824	658	52	322139	2.8173	0.0024212	TLK1
ENSG00000158092	3	136581050	136668665	235	15	332184	2.817	0.002424	NCK1
ENSG00000214787	11	59968726	60010561	84	22	301391	2.8162	0.0024301	MS4A4E
ENSG00000169231	1	155165379	155178842	22	12	242190	2.8151	0.002438	THBS3
ENSG00000248643	11	66384097	66413940	33	16	242419	2.8151	0.0024383	RBM14-RBM4
ENSG00000095587	10	98124363	98273675	455	90	321756	2.8144	0.0024433	TLL2
ENSG00000003137	2	72356367	72375167	39	16	294388	2.8138	0.0024479	CYP26B1
ENSG00000269175	1	101455761	101457653	1	1	314859	2.8131	0.002453	AC093157.1
ENSG00000163110	4	95373037	95589377	586	69	326708	2.8129	0.0024546	PDLIM5
ENSG00000112309	6	71566382	71666741	301	55	342627	2.8104	0.0024739	B3GAT2
ENSG00000149651	20	44350990	44354469	11	3	370982	2.8091	0.0024837	SPINT4
ENSG00000129968	19	1876809	1885546	22	4	302449	2.809	0.0024851	ABHD17A
ENSG00000196569	6	129204342	129837714	1950	172	315591	2.8075	0.0024965	LAMA2
ENSG00000061938	3	195590235	195638816	192	48	283059	2.8073	0.0024979	TNK2
ENSG00000108671	17	30771279	30810336	57	18	299445	2.807	0.0025	PSMD11
ENSG00000136931	9	127243516	127269709	54	16	283161	2.8066	0.0025036	NR5A1
ENSG00000115239	2	53759810	54087170	1184	139	342544	2.8056	0.0025113	GPR75-ASB3
ENSG00000236320	17	33875144	33885117	31	11	358425	2.8052	0.0025141	SLFN14
ENSG00000165995	10	18429606	18830798	1833	242	313741	2.8043	0.0025217	CACNB2
ENSG00000173769	3	44283378	44373590	186	21	318045	2.8034	0.0025281	TOPAZ1
ENSG00000186453	2	24397938	24423718	97	17	302572	2.8013	0.0025445	FAM228A
ENSG00000110367	11	118620034	118661858	89	20	310612	2.801	0.0025473	DDX6
ENSG00000205339	11	9406169	9469673	130	17	313853	2.8007	0.0025493	IPO7
ENSG00000213523	5	139916925	139937895	25	10	280385	2.8007	0.0025496	SRA1
ENSG00000214753	11	62480102	62494821	20	11	275790	2.7998	0.0025571	HNRNPUL2
ENSG00000197619	19	52494585	52511483	68	8	360038	2.7972	0.002577	ZNF615
ENSG00000157353	16	70488324	70514177	34	23	260262	2.7966	0.0025819	FUK
ENSG00000100714	14	64854749	64926722	229	38	335828	2.7964	0.0025838	MTHFD1
ENSG00000197852	1	112223252	112298446	228	49	286531	2.7963	0.0025849	FAM212B
ENSG00000152495	5	110559351	110830584	645	105	317286	2.7945	0.0025989	CAMK4
ENSG00000218336	4	183065140	183724177	2736	350	336396	2.7944	0.0025999	TENM3
ENSG00000186687	5	130506503	130541119	93	13	297195	2.7936	0.0026064	LYRM7
ENSG00000075856	12	108916357	108955176	144	19	334782	2.793	0.0026111	SART3
ENSG00000131389	3	14444076	14530857	232	66	291870	2.7918	0.0026211	SLC6A6
ENSG00000170906	19	54606036	54612564	23	10	315714	2.7914	0.0026237	NDUFA3
ENSG00000187605	2	74229840	74335303	226	28	335883	2.7888	0.0026455	TET3
ENSG00000136378	15	79051545	79103773	255	35	291771	2.7883	0.0026492	ADAMTS7
ENSG00000115183	2	159825146	160089170	851	123	336747	2.7859	0.0026687	TANC1
ENSG00000172752	3	130064359	130203688	512	65	325630	2.7828	0.0026944	COL6A5
ENSG00000182667	11	131240373	132206716	2984	377	335496	2.7824	0.0026979	NTM
ENSG00000114861	3	71003844	71633140	1567	216	306479	2.7822	0.0026995	FOXP1
ENSG00000258728	9	34646642	34657110	20	9	299607	2.7817	0.0027034	GALT
ENSG00000110077	11	59939081	59952139	21	9	271490	2.7813	0.0027074	MS4A6A
ENSG00000132613	16	70695107	70719969	91	26	252630	2.7796	0.0027211	MTSS1L
ENSG00000166451	16	81040103	81066719	100	14	295313	2.7794	0.0027226	CENPN
ENSG00000157766	15	89346674	89418585	282	69	298970	2.7786	0.0027296	ACAN
ENSG00000145147	4	20254883	20622184	1095	178	310576	2.7783	0.0027319	SLIT2
ENSG00000162236	11	62574369	62599560	48	10	294288	2.7767	0.0027453	STX5
ENSG00000129625	5	112212084	112258236	133	25	315247	2.7738	0.0027705	REEP5
ENSG00000135697	16	81272053	81324747	228	40	322064	2.7736	0.0027718	BCMO1
ENSG00000141699	17	40731531	40762641	60	11	312023	2.7733	0.0027749	FAM134C
ENSG00000106327	7	100218039	100240402	50	13	317647	2.7729	0.002778	TFR2
ENSG00000213402	11	67202981	67205538	5	2	387130	2.7727	0.00278	PTPRCAP
ENSG00000169045	5	179041179	179061785	97	22	335641	2.7725	0.0027817	HNRNPH1
ENSG00000008869	2	37195526	37311485	383	50	342570	2.7698	0.0028047	HEATR5B
ENSG00000196132	20	62783144	62873604	294	69	332675	2.7696	0.0028062	MYT1
ENSG00000150667	15	39892232	40075031	655	59	348651	2.7694	0.002808	FSIP1
ENSG00000125498	19	55281263	55295774	22	10	12539	2.7675	0.0028243	KIR2DL1
ENSG00000078328	16	6069095	7763340	11296	585	292089	2.7675	0.0028246	RBFOX1
ENSG00000179950	8	144898514	144912029	32	12	323849	2.7661	0.0028365	PUF60
ENSG00000113580	5	142657496	142815077	283	44	311477	2.7659	0.0028387	NR3C1
ENSG00000198039	7	64330550	64391344	263	24	345405	2.7632	0.002862	ZNF273
ENSG00000175387	18	45357922	45457515	266	34	267519	2.7615	0.0028768	SMAD2
ENSG00000197566	17	16524051	16557170	120	15	323248	2.7614	0.0028778	ZNF624
ENSG00000110492	11	46402306	46405375	2	1	405198	2.7611	0.0028807	MDK
ENSG00000175544	11	67219877	67226699	12	7	281560	2.761	0.0028811	CABP4
ENSG00000099783	19	8509651	8553998	159	25	301309	2.7605	0.0028861	HNRNPM
ENSG00000169760	3	173114074	174004434	2661	264	298535	2.7597	0.0028928	NLGN1
ENSG00000105229	19	4007644	4039384	144	23	246672	2.7584	0.0029041	PIAS4
ENSG00000160993	7	102096685	102105323	29	8	386104	2.7571	0.0029157	ALKBH4
ENSG00000086730	7	73613982	73644161	41	22	214282	2.7566	0.0029203	LAT2
ENSG00000113100	5	26880709	27121257	677	82	328961	2.7558	0.002927	CDH9
ENSG00000243725	1	55181495	55208330	128	8	316200	2.7555	0.0029301	TTC4
ENSG00000093010	22	19929130	19957498	93	34	320596	2.7519	0.0029629	COMT
ENSG00000169992	17	7308193	7323179	48	24	255471	2.7517	0.0029642	NLGN2
ENSG00000125347	5	131817301	131826490	34	3	396653	2.7505	0.0029748	IRF1
ENSG00000126775	14	55833110	55878576	183	21	289820	2.7504	0.0029763	ATG14
ENSG00000151746	12	32259769	32536567	1153	110	347430	2.7498	0.002982	BICD1
ENSG00000151967	3	159557650	159615149	104	33	304844	2.7496	0.0029836	SCHIP1
ENSG00000113328	5	162864575	162873157	10	5	355644	2.7489	0.0029897	CCNG1
ENSG00000137699	11	119981983	120056237	128	38	288528	2.7484	0.0029946	TRIM29
ENSG00000166478	11	9481866	9550071	160	26	287752	2.7468	0.0030089	ZNF143
ENSG00000007202	17	26941458	26972472	34	20	265036	2.7438	0.003037	KIAA0100
ENSG00000167377	16	71481500	71496998	38	12	339109	2.7436	0.0030384	ZNF23
ENSG00000198046	19	56950694	56989434	114	21	338473	2.7432	0.003042	ZNF667
ENSG00000179915	2	50145643	51259674	3507	293	346472	2.7431	0.0030434	NRXN1
ENSG00000109762	4	186125391	186291339	575	59	327623	2.7429	0.0030448	SNX25
ENSG00000162624	1	75594119	75627218	63	18	242315	2.7417	0.0030565	LHX8
ENSG00000090432	1	20825943	20834654	26	12	240504	2.7416	0.0030567	MUL1
ENSG00000186113	11	55563032	55563976	5	2	405198	2.7416	0.0030573	OR5D14
ENSG00000085788	8	38082736	38133076	54	13	322057	2.7402	0.0030705	DDHD2
ENSG00000172586	10	75541805	75543410	1	1	11391	2.74	0.003072	CHCHD1
ENSG00000131061	20	32319463	32380075	104	25	296542	2.7387	0.0030838	ZNF341
ENSG00000183273	12	119772517	119978852	549	110	324707	2.7372	0.0030983	CCDC60
ENSG00000198467	9	35681989	35691017	21	8	360620	2.7366	0.0031035	TPM2
ENSG00000164068	3	49726932	49758962	49	16	310518	2.7366	0.003104	RNF123
ENSG00000236761	6	132029581	132032206	5	2	374114	2.7342	0.0031262	CTAGE9
ENSG00000087074	19	49375649	49379314	11	6	223173	2.7329	0.0031391	PPP1R15A
ENSG00000174576	11	66188475	66194178	8	4	297032	2.7325	0.0031424	NPAS4
ENSG00000179195	12	124456392	124499986	94	21	298598	2.7309	0.0031582	ZNF664
ENSG00000184949	22	38974125	39052634	179	25	307822	2.7309	0.0031583	FAM227A
ENSG00000197903	6	27106073	27114619	20	9	268059	2.7303	0.0031635	HIST1H2BK
ENSG00000266118	2	24347236	24413305	238	33	311761	2.7279	0.003187	RP11-507M3.1
ENSG00000168591	17	42264338	42269099	10	4	293812	2.7275	0.0031909	TMUB2
ENSG00000140474	15	75128457	75135687	17	7	287627	2.726	0.003205	ULK3
ENSG00000165841	10	96447911	96613017	531	39	332641	2.7252	0.0032127	CYP2C19
ENSG00000169410	15	75759462	75871630	224	32	282389	2.725	0.0032152	PTPN9
ENSG00000113211	5	140529683	140532868	20	9	277395	2.7244	0.0032209	PCDHB6
ENSG00000136603	3	170075466	170114623	119	20	329322	2.7242	0.0032225	SKIL
ENSG00000174718	12	32112304	32146039	152	28	362925	2.7221	0.0032438	KIAA1551
ENSG00000261611	16	71481503	71523214	89	21	327888	2.722	0.0032441	AC010547.9
ENSG00000168026	3	39149152	39180394	98	28	324758	2.7203	0.0032616	TTC21A
ENSG00000165046	8	38243725	38267045	43	9	312885	2.7193	0.0032715	LETM2
ENSG00000100503	14	51186481	51297839	319	69	315636	2.717	0.0032934	NIN
ENSG00000184347	5	168088745	168728133	2439	330	332150	2.717	0.0032939	SLIT3
ENSG00000189367	6	127761488	127780536	33	8	328159	2.7165	0.0032988	KIAA0408
ENSG00000107815	10	102747124	102754158	11	3	363368	2.7161	0.0033027	C10orf2
ENSG00000110711	11	67250512	67258574	11	4	319355	2.7158	0.003306	AIP
ENSG00000248098	19	41884215	41930910	125	12	317796	2.7155	0.0033092	BCKDHA
ENSG00000155099	8	92006024	92053292	95	22	304308	2.7149	0.0033147	TMEM55A
ENSG00000168175	14	55518349	55536910	44	14	228754	2.7143	0.0033213	MAPK1IP1L
ENSG00000126803	14	65002623	65009955	26	9	280558	2.7137	0.0033264	HSPA2
ENSG00000088298	20	33703167	33865928	370	50	327238	2.7135	0.003329	EDEM2
ENSG00000117971	15	78916461	79020096	269	46	333603	2.7134	0.0033296	CHRNB4
ENSG00000110880	12	109038885	109125372	230	32	281271	2.7119	0.003345	CORO1C
ENSG00000108883	17	42927311	42977030	166	25	350641	2.711	0.0033544	EFTUD2
ENSG00000119906	10	102672326	102724893	92	21	296434	2.7099	0.003365	FAM178A
ENSG00000129071	3	129149787	129158878	16	7	301255	2.7091	0.0033733	MBD4
ENSG00000215529	20	31446729	31549006	311	58	316109	2.7083	0.0033818	EFCAB8
ENSG00000186470	6	26365387	26378546	94	9	373811	2.7067	0.0033978	BTN3A2
ENSG00000162585	1	2115903	2144159	59	23	268895	2.7044	0.0034216	C1orf86
ENSG00000084112	12	109176466	109251366	207	45	213679	2.7035	0.0034306	SSH1
ENSG00000172113	3	48334754	48343175	17	3	329313	2.7034	0.0034318	NME6
ENSG00000118946	13	58205944	58303445	251	44	332937	2.7019	0.0034475	PCDH17
ENSG00000177096	22	42470255	42475445	8	4	316615	2.7018	0.0034478	FAM109B
ENSG00000198853	9	35490124	35561895	128	25	328520	2.7014	0.0034526	RUSC2
ENSG00000142599	1	8412457	8877702	728	73	279804	2.7011	0.0034552	RERE
ENSG00000173166	2	204259068	204400133	271	39	303350	2.7	0.0034672	RAPH1
ENSG00000130182	16	3138891	3149318	36	13	235163	2.6994	0.0034731	ZSCAN10
ENSG00000087586	20	54944445	54967393	52	28	217485	2.6992	0.0034749	AURKA
ENSG00000144736	3	72798428	72911065	221	28	240316	2.699	0.0034771	SHQ1
ENSG00000187726	11	73661364	73681411	74	18	349266	2.6988	0.0034795	DNAJB13
ENSG00000037042	17	40811323	40819024	14	5	292858	2.6976	0.003492	TUBG2
ENSG00000111328	12	123745528	123756881	36	10	344210	2.6976	0.0034925	CDK2AP1
ENSG00000183696	7	48128225	48148330	38	14	339539	2.6974	0.0034936	UPP1
ENSG00000138592	15	50716577	50793280	297	32	348645	2.6961	0.0035078	USP8
ENSG00000219626	2	24299396	24392509	327	27	312478	2.6958	0.0035113	FAM228B
ENSG00000164329	5	78907943	78982471	249	14	333861	2.6948	0.003522	PAPD4
ENSG00000149635	20	45169585	45179213	34	16	245510	2.694	0.0035297	OCSTAMP
ENSG00000205629	16	25123050	25189552	147	23	248174	2.6937	0.0035335	LCMT1
ENSG00000127152	14	99635624	99737861	256	65	325038	2.6926	0.0035447	BCL11B
ENSG00000213215	7	143657027	143658108	4	2	211452	2.6923	0.0035484	OR2F1
ENSG00000137266	6	3269196	3457256	815	129	289540	2.6918	0.003553	SLC22A23
ENSG00000255730	19	41856758	41930906	201	20	320384	2.6915	0.0035561	CTC-435M10.3
ENSG00000107854	10	93558069	93625033	167	20	350295	2.6915	0.003557	TNKS2
ENSG00000160087	1	1189289	1209265	54	13	260236	2.6901	0.003571	UBE2J2
ENSG00000166866	12	57422301	57444982	55	9	353250	2.6895	0.0035783	MYO1A
ENSG00000006125	17	33905065	34053436	419	51	332386	2.6884	0.0035898	AP2B1
ENSG00000100711	14	104182067	104200005	44	18	341826	2.6879	0.0035956	ZFYVE21
ENSG00000100201	22	38879445	38903665	30	15	267694	2.6878	0.0035965	DDX17
ENSG00000182898	1	152056620	152061540	4	2	197719	2.6872	0.0036023	TCHHL1
ENSG00000271723	1	55107459	55207981	357	48	301352	2.6867	0.0036082	MROH7-TTC4
ENSG00000154856	18	10454625	10489945	93	28	345866	2.6856	0.0036202	APCDD1
ENSG00000188026	12	123955925	124018265	211	31	333301	2.6849	0.0036279	RILPL1
ENSG00000091129	7	107788068	108097161	1097	100	340698	2.6844	0.0036332	NRCAM
ENSG00000172765	3	129366635	129612419	394	56	281455	2.6842	0.0036353	TMCC1
ENSG00000187323	18	49866542	51057784	5216	306	327591	2.6831	0.003647	DCC
ENSG00000241852	8	22457114	22461663	9	6	236913	2.683	0.0036486	C8orf58
ENSG00000141140	17	34851477	34899284	125	23	252645	2.6822	0.0036574	MYO19
ENSG00000149294	11	112831997	113149158	917	108	300019	2.6819	0.0036606	NCAM1
ENSG00000173599	11	66615704	66725847	242	47	299680	2.6815	0.0036647	PC
ENSG00000112031	6	153308497	153323820	51	10	327406	2.6814	0.0036662	MTRF1L
ENSG00000164463	5	172483355	172566291	207	32	315799	2.6813	0.0036671	CREBRF
ENSG00000167705	17	1549444	1553371	9	3	273197	2.6811	0.0036694	RILP
ENSG00000172830	11	67070919	67080078	14	9	353854	2.681	0.0036706	SSH3
ENSG00000232629	6	32723875	32731311	52	7	343338	2.6793	0.0036887	HLA-DQB2
ENSG00000177465	14	74058410	74063200	12	7	343192	2.6788	0.0036941	ACOT4
ENSG00000186487	2	1792885	2335032	1811	206	286583	2.6783	0.0036996	MYT1L
ENSG00000103254	16	770581	772601	5	2	331054	2.6753	0.0037327	FAM173A
ENSG00000186723	19	15917817	15918936	6	3	397192	2.6752	0.0037337	OR10H1
ENSG00000151229	12	40148823	40499891	903	135	306224	2.6728	0.0037616	SLC2A13
ENSG00000106367	7	100797678	100804877	33	6	358375	2.6725	0.003764	AP1S1
ENSG00000167543	17	27893070	27900175	13	8	302364	2.6722	0.0037682	TP53I13
ENSG00000151414	1	198126093	198291550	571	48	331013	2.6714	0.003777	NEK7
ENSG00000112619	6	42664340	42690312	82	12	355097	2.6709	0.0037822	PRPH2
ENSG00000168772	4	105389469	105416058	54	14	286911	2.6706	0.0037861	CXXC4
ENSG00000076356	1	208195587	208417665	686	122	299410	2.6691	0.003803	PLXNA2
ENSG00000160447	9	131464802	131483197	31	12	168823	2.6675	0.0038207	PKN3
ENSG00000147548	8	38127215	38239790	189	26	307886	2.6673	0.003823	WHSC1L1
ENSG00000169375	15	75661720	75748183	147	23	261394	2.6668	0.0038285	SIN3A
ENSG00000166881	12	57449426	57481846	70	15	338492	2.6668	0.0038293	TMEM194A
ENSG00000173917	17	46618256	46623441	16	8	342113	2.666	0.0038377	HOXB2
ENSG00000123843	1	207262187	207273338	19	8	315975	2.6654	0.0038452	C4BPB
ENSG00000136928	9	101050391	101471479	1670	202	345398	2.665	0.0038494	GABBR2
ENSG00000232859	17	26205340	26221778	22	8	315823	2.6649	0.0038511	LYRM9
ENSG00000066827	8	135490031	135725292	776	98	353577	2.6624	0.0038796	ZFAT
ENSG00000164048	3	48282590	48340743	103	16	320086	2.6621	0.0038833	ZNF589
ENSG00000204709	6	28911654	28912314	2	1	399503	2.662	0.0038835	C6orf100
ENSG00000113249	5	156456424	156486130	135	27	360133	2.662	0.0038843	HAVCR1
ENSG00000196372	10	5680830	5708558	158	47	294880	2.6617	0.0038869	ASB13
ENSG00000165661	9	139098179	139137687	163	39	275496	2.6614	0.0038903	QSOX2
ENSG00000115850	2	136545410	136594750	115	19	284345	2.6614	0.0038908	LCT
ENSG00000154678	7	31790793	32338941	2145	232	338592	2.661	0.003896	PDE1C
ENSG00000137872	15	47476298	48066420	1787	165	281560	2.6586	0.0039237	SEMA6D
ENSG00000019144	11	118477155	118528741	86	25	283237	2.6581	0.0039288	PHLDB1
ENSG00000005981	7	95107756	95169544	214	42	327864	2.6563	0.0039499	ASB4
ENSG00000103121	16	81009698	81053875	276	17	328584	2.6562	0.0039511	CMC2
ENSG00000134245	1	113009163	113072787	160	49	287102	2.6562	0.0039513	WNT2B
ENSG00000166856	12	57388230	57390468	2	1	405198	2.6561	0.0039521	GPR182
ENSG00000107959	10	3179920	3215003	166	23	304510	2.656	0.0039537	PITRM1
ENSG00000129173	11	19245610	19263167	28	15	337421	2.6553	0.0039616	E2F8
ENSG00000130177	13	115000362	115038198	89	16	341452	2.6553	0.0039624	CDC16
ENSG00000161179	22	21982378	21984353	3	2	405198	2.6548	0.0039683	YDJC
ENSG00000205639	2	24232951	24286191	144	29	301289	2.6545	0.0039713	MFSD2B
ENSG00000198513	14	50999227	51099786	221	34	291980	2.654	0.0039767	ATL1
ENSG00000116882	1	119911402	119936753	56	12	344172	2.6536	0.0039822	HAO2
ENSG00000106993	9	4679559	4708398	84	11	327098	2.6531	0.0039879	CDC37L1
ENSG00000131503	5	139781399	139929163	197	46	278685	2.652	0.0040009	ANKHD1
ENSG00000254996	5	139781493	139929154	197	46	278685	2.652	0.0040009	ANKHD1-EIF4EBP3
ENSG00000198440	19	56909335	56947404	88	18	313516	2.6513	0.0040096	ZNF583
ENSG00000080709	5	113696642	113832337	335	65	329619	2.651	0.004013	KCNN2
ENSG00000167702	8	145691426	145699585	13	8	285623	2.6492	0.0040342	KIFC2
ENSG00000160602	17	27052915	27070473	33	12	293335	2.648	0.0040487	NEK8
ENSG00000162373	1	49193195	49242641	72	21	285289	2.6465	0.0040663	BEND5
ENSG00000167670	19	4402659	4445015	92	26	260212	2.6454	0.0040792	CHAF1A
ENSG00000151151	10	59951278	60027694	342	18	342732	2.6435	0.0041032	IPMK
ENSG00000116641	1	62920399	63153969	284	29	257690	2.643	0.0041088	DOCK7
ENSG00000105426	19	5158506	5340814	757	156	302606	2.6421	0.0041194	PTPRS
ENSG00000173548	15	75940247	75954642	20	8	305263	2.6413	0.0041293	SNX33
ENSG00000013503	12	106751436	106903976	404	35	350993	2.6412	0.0041305	POLR3B
ENSG00000124783	6	7268539	7347679	542	53	301789	2.6406	0.0041386	SSR1
ENSG00000121905	1	33351595	33364042	17	9	270414	2.6403	0.0041414	HPCA
ENSG00000188582	3	142668006	142682178	37	12	361591	2.6393	0.0041536	PAQR9
ENSG00000176102	11	33098734	33183917	234	28	343189	2.639	0.0041574	CSTF3
ENSG00000154556	4	186506598	186877806	1739	248	335936	2.6373	0.0041779	SORBS2
ENSG00000172724	9	34689564	34691274	5	3	326684	2.6372	0.0041796	CCL19
ENSG00000138073	2	27353624	27357543	7	4	348940	2.6362	0.0041923	PREB
ENSG00000204767	5	169291268	169407744	300	85	319251	2.6356	0.0042	FAM196B
ENSG00000076662	19	10444452	10450499	34	7	281429	2.6352	0.0042043	ICAM3
ENSG00000197037	7	99214569	99230030	23	11	272503	2.635	0.0042069	ZSCAN25
ENSG00000133316	11	62599814	62609281	51	11	276595	2.6349	0.0042082	WDR74
ENSG00000173020	11	67033881	67054027	25	12	230138	2.6348	0.0042094	ADRBK1
ENSG00000168038	3	41288090	42003922	2899	137	290613	2.6336	0.0042242	ULK4
ENSG00000108963	17	1933404	1946724	45	17	306782	2.6328	0.0042343	DPH1
ENSG00000166401	18	61637159	61672278	92	31	340477	2.6321	0.004243	SERPINB8
ENSG00000181690	8	57073463	57123883	113	21	330666	2.6319	0.0042455	PLAG1
ENSG00000125991	20	34129770	34145405	32	8	323606	2.6312	0.0042546	ERGIC3
ENSG00000213930	9	34638130	34651032	28	10	316815	2.6306	0.0042612	GALT
ENSG00000250038	4	28363901	28404486	149	24	345077	2.6301	0.0042677	RP11-180C1.1
ENSG00000127377	7	151125921	151137899	32	12	308315	2.6269	0.0043085	CRYGN
ENSG00000267952	19	7571938	7584508	29	12	270992	2.6261	0.0043188	CTD-2207O23.12
ENSG00000117450	1	45976708	45988719	33	6	314134	2.626	0.0043193	PRDX1
ENSG00000074966	4	48068410	48136273	180	32	337926	2.6241	0.0043445	TXK
ENSG00000139364	12	125671382	126146917	1596	243	338217	2.6229	0.0043589	TMEM132B
ENSG00000108439	17	46018872	46025654	17	7	372148	2.6227	0.0043619	PNPO
ENSG00000112062	6	35995488	36079013	217	25	342250	2.6224	0.0043651	MAPK14
ENSG00000187242	17	39017555	39023462	11	6	330378	2.6209	0.0043853	KRT12
ENSG00000184988	17	41363854	41372061	12	6	287764	2.6207	0.0043879	TMEM106A
ENSG00000156222	15	85427885	85518876	478	86	357846	2.6193	0.0044051	SLC28A1
ENSG00000138413	2	209100951	209130798	77	20	251376	2.6193	0.0044054	IDH1
ENSG00000156269	4	80146848	80247204	230	29	324932	2.6191	0.004408	NAA11
ENSG00000104983	19	46498339	46524576	122	26	310756	2.6183	0.0044184	CCDC61
ENSG00000013561	5	141337893	141369856	90	25	266596	2.6182	0.00442	RNF14
ENSG00000113163	5	74664311	74807963	320	41	310990	2.6156	0.0044539	COL4A3BP
ENSG00000151623	4	148999913	149365850	1064	136	343623	2.6156	0.0044541	NR3C2
ENSG00000182272	11	369796	382116	43	10	298193	2.6148	0.0044639	B4GALNT4
ENSG00000067606	1	1981909	2116834	432	60	294351	2.6148	0.0044644	PRKCZ
ENSG00000108479	17	73747675	73761792	38	18	312026	2.6128	0.0044899	GALK1
ENSG00000185651	22	21903736	21978323	119	25	226213	2.6118	0.0045033	UBE2L3
ENSG00000175110	3	138724648	139076065	946	114	285172	2.6117	0.0045041	MRPS22
ENSG00000165915	11	47428683	47438047	15	6	355134	2.6115	0.0045075	SLC39A13
ENSG00000119242	12	124403207	124457378	116	14	351578	2.6109	0.0045146	CCDC92
ENSG00000130294	2	241653181	241759725	355	80	309768	2.6104	0.004522	KIF1A
ENSG00000103599	15	67547138	67794598	502	52	312405	2.6102	0.004524	IQCH
ENSG00000186591	7	129470572	129592789	469	28	355622	2.6102	0.0045249	UBE2H
ENSG00000214324	3	126911974	126917025	9	5	325329	2.6092	0.0045374	C3orf56
ENSG00000180822	6	3231637	3303607	399	33	271049	2.6087	0.0045438	PSMG4
ENSG00000105976	7	116312444	116438440	206	53	311975	2.6083	0.0045499	MET
ENSG00000165821	14	21989232	22005350	39	15	224656	2.608	0.0045538	SALL2
ENSG00000256223	12	133707161	133736051	64	11	320866	2.6077	0.0045583	ZNF10
ENSG00000121989	2	148602086	148688393	133	27	292161	2.6072	0.0045648	ACVR2A
ENSG00000110328	11	11292423	11643552	1637	253	304627	2.6066	0.0045728	GALNT18
ENSG00000175970	12	121148238	121161443	42	13	298252	2.6063	0.0045765	UNC119B
ENSG00000167770	11	63753325	63769283	24	10	319733	2.606	0.0045803	OTUB1
ENSG00000123064	12	113594979	113623284	77	13	220088	2.6058	0.0045826	DDX54
ENSG00000180917	16	71315292	71323618	22	6	376958	2.6058	0.0045831	CMTR2
ENSG00000198879	10	7200586	7453450	1020	123	288452	2.6055	0.0045876	SFMBT2
ENSG00000162231	11	62559595	62573774	11	6	117243	2.6054	0.004588	NXF1
ENSG00000140398	15	75639296	75647592	7	4	308552	2.6053	0.0045897	NEIL1
ENSG00000173715	11	66511922	66610987	133	42	279524	2.6049	0.0045945	C11orf80
ENSG00000113555	5	141323150	141349304	47	24	259376	2.6039	0.0046086	PCDH12
ENSG00000185198	19	685521	695460	112	20	325849	2.6033	0.0046159	PRSS57
ENSG00000174903	11	66036004	66044963	21	11	277865	2.6025	0.0046268	RAB1B
ENSG00000083857	4	187508937	187647876	531	105	304864	2.6012	0.0046453	FAT1
ENSG00000145439	4	169784921	169931426	425	39	214953	2.6	0.0046617	CBR4
ENSG00000118690	6	109169619	109295186	369	51	333035	2.5984	0.0046828	ARMC2
ENSG00000115128	2	24290454	24299313	41	9	323840	2.5982	0.0046855	SF3B14
ENSG00000153140	5	89688078	89705603	12	7	216132	2.5962	0.0047134	CETN3
ENSG00000138443	2	204192942	204312446	254	46	281705	2.5961	0.0047142	ABI2
ENSG00000083720	5	41730167	41870621	255	33	263003	2.596	0.0047165	OXCT1
ENSG00000163915	3	185430316	185447575	26	14	316977	2.5959	0.0047174	C3orf65
ENSG00000173120	11	66886740	67025558	209	50	241508	2.5951	0.0047283	KDM2A
ENSG00000128563	7	102004319	102067123	177	21	320572	2.5944	0.0047381	PRKRIP1
ENSG00000038274	5	162930120	162946342	36	12	328069	2.5927	0.0047612	MAT2B
ENSG00000100221	22	39081548	39097561	24	10	319987	2.5893	0.0048091	JOSD1
ENSG00000171045	8	143293441	143484601	875	99	319243	2.5888	0.0048155	TSNARE1
ENSG00000169744	4	16503164	16900432	1142	202	268233	2.5885	0.0048195	LDB2
ENSG00000204661	5	179068545	179072047	13	6	383916	2.5877	0.0048308	C5orf60
ENSG00000133315	11	63766030	63933578	356	89	309607	2.586	0.0048542	MACROD1
ENSG00000227059	12	133794898	133812681	71	19	302543	2.5856	0.0048605	ANHX
ENSG00000155511	5	152869175	153193429	1229	120	357180	2.5854	0.0048633	GRIA1
ENSG00000146215	6	43267448	43276535	17	8	286214	2.5849	0.0048699	CRIP3
ENSG00000140396	8	71021997	71316040	552	50	320619	2.5845	0.0048754	NCOA2
ENSG00000100241	22	50883429	50913454	98	28	334151	2.5844	0.0048781	SBF1
ENSG00000153283	3	111011566	111384597	1078	104	323140	2.5833	0.0048933	CD96
ENSG00000113108	5	139937853	139973337	36	20	281444	2.5829	0.0048991	APBB3
ENSG00000166949	15	67356101	67487533	404	100	329699	2.5824	0.0049059	SMAD3
ENSG00000007923	1	6694228	6761984	116	24	266913	2.5819	0.0049125	DNAJC11
ENSG00000139746	13	79885962	79980612	254	18	326176	2.5817	0.0049162	RBM26
ENSG00000103266	16	730224	732870	4	2	244688	2.5811	0.0049237	STUB1
ENSG00000253426	8	9009252	9025646	29	5	299079	2.5791	0.0049527	RP11-10A14.4
ENSG00000167550	12	49458468	49463808	9	3	312485	2.5776	0.0049743	RHEBL1
ENSG00000112029	6	153291664	153304714	42	9	338652	2.5765	0.0049896	FBXO5
ENSG00000129235	17	6544078	6547861	15	5	301123	2.5758	0.0050006	TXNDC17
ENSG00000236624	1	45959538	45965751	12	5	180933	2.5753	0.0050082	CCDC163P
ENSG00000101365	20	2639041	2644865	17	6	241579	2.5744	0.0050206	IDH3B
ENSG00000182771	10	87359312	88126250	2504	276	327635	2.5742	0.0050237	GRID1
ENSG00000048342	4	15471489	15603180	332	59	301841	2.5728	0.0050438	CC2D2A
ENSG00000172613	11	67159176	67165881	11	6	351937	2.5721	0.0050537	RAD9A
ENSG00000125459	1	155579979	155718153	165	43	280573	2.572	0.0050555	MSTO1
ENSG00000164142	4	152330368	152584784	616	39	328388	2.5713	0.0050656	FAM160A1
ENSG00000197457	20	62271061	62284780	53	14	319302	2.5698	0.0050873	STMN3
ENSG00000149534	11	59855734	59863444	9	4	274204	2.568	0.0051143	MS4A2
ENSG00000234857	11	62457747	62494856	72	23	277423	2.5669	0.0051301	HNRNPUL2-BSCL2
ENSG00000087338	2	70056774	70108528	102	19	300397	2.5663	0.0051393	GMCL1
ENSG00000106789	9	100883257	100954922	284	64	356687	2.5659	0.0051452	CORO2A
ENSG00000167791	11	67286383	67290899	3	2	288442	2.5659	0.0051457	CABP2
ENSG00000110514	11	47290712	47351582	161	22	329997	2.5653	0.0051543	MADD
ENSG00000203760	6	126661320	126670021	14	7	300705	2.5643	0.0051692	CENPW
ENSG00000130540	22	44220389	44258398	99	20	351730	2.564	0.0051731	SULT4A1
ENSG00000176095	3	49761727	49823975	128	18	312187	2.5634	0.0051819	IP6K1
ENSG00000170584	5	162873532	162887146	22	8	327789	2.5631	0.0051873	NUDCD2
ENSG00000254535	4	135117488	135122903	16	4	323577	2.5626	0.0051948	PABPC4L
ENSG00000182611	6	27782112	27782607	4	2	306746	2.5621	0.0052024	HIST1H2AJ
ENSG00000174780	4	57333081	57369839	130	20	319224	2.562	0.0052033	SRP72
ENSG00000131409	19	51020149	51071302	165	53	280470	2.5608	0.005221	LRRC4B
ENSG00000068885	3	159974774	160117668	254	43	293372	2.5598	0.0052369	IFT80
ENSG00000160216	21	45285067	45406417	319	53	333189	2.5591	0.0052471	AGPAT3
ENSG00000168003	11	62623518	62656352	46	18	282123	2.5586	0.0052555	SLC3A2
ENSG00000136999	8	120428546	120436593	37	5	366110	2.5581	0.0052628	NOV
ENSG00000167525	17	27030215	27038872	15	6	277921	2.5573	0.0052742	PROCA1
ENSG00000132694	1	156904632	157015162	239	31	319973	2.5565	0.0052868	ARHGEF11
ENSG00000151726	4	185676749	185747972	273	48	322625	2.5563	0.0052893	ACSL1
ENSG00000145692	5	78407602	78428108	48	14	322046	2.5563	0.0052898	BHMT
ENSG00000168487	8	22022249	22069839	182	47	310343	2.5548	0.0053122	BMP1
ENSG00000108262	17	27900487	27921072	29	11	349787	2.5542	0.0053221	GIT1
ENSG00000068912	2	54014181	54045956	90	18	349114	2.554	0.0053242	ERLEC1
ENSG00000058404	7	44256749	44374176	353	49	350797	2.5536	0.0053303	CAMK2B
ENSG00000166860	12	57392618	57400230	14	7	249273	2.553	0.0053395	ZBTB39
ENSG00000143155	1	168148171	168169950	65	11	315885	2.5529	0.0053414	TIPRL
ENSG00000122873	10	60028818	60049346	68	10	334739	2.5522	0.005352	CISD1
ENSG00000163704	3	9987226	9994078	11	6	286584	2.5507	0.0053752	PRRT3
ENSG00000115648	2	238394071	238463961	376	45	332807	2.5505	0.0053786	MLPH
ENSG00000162779	1	179334855	179523870	1144	43	361305	2.549	0.0054009	AXDND1
ENSG00000161011	5	179233388	179265078	129	41	312817	2.5485	0.0054095	SQSTM1
ENSG00000180537	6	13924677	13980533	98	19	286134	2.5477	0.0054225	RNF182
ENSG00000188037	7	143013219	143049176	130	30	343862	2.5457	0.0054522	CLCN1
ENSG00000181031	17	62293	236045	1075	196	290157	2.5455	0.0054564	RPH3AL
ENSG00000172932	11	67056018	67069956	30	13	277146	2.5444	0.0054736	ANKRD13D
ENSG00000187730	1	1950780	1962192	40	13	255438	2.5436	0.0054851	GABRD
ENSG00000136770	10	22045466	22292698	503	54	299694	2.5427	0.0055003	DNAJC1
ENSG00000168000	11	62457747	62477317	42	16	272110	2.5409	0.0055284	BSCL2
ENSG00000212126	12	11138512	11139511	2	1	350269	2.5407	0.0055313	TAS2R50
ENSG00000118197	1	200593024	200639097	173	28	340138	2.5401	0.0055406	DDX59
ENSG00000136938	9	100745643	100778225	63	20	270041	2.5385	0.005566	ANP32B
ENSG00000104804	19	49384222	49401990	93	13	343903	2.5381	0.0055732	TULP2
ENSG00000100298	22	39493229	39500072	25	5	379566	2.5381	0.0055736	APOBEC3H
ENSG00000145242	4	66185281	66536213	1429	150	356261	2.5372	0.0055872	EPHA5
ENSG00000168490	8	22077222	22089854	44	20	347993	2.5362	0.0056029	PHYHIP
ENSG00000007541	16	616995	634136	65	7	260221	2.5354	0.0056154	PIGQ
ENSG00000107099	9	214854	465259	1232	138	301205	2.535	0.0056219	DOCK8
ENSG00000139266	12	58148881	58154190	1	1	393807	2.534	0.005638	2025-03-09
ENSG00000149582	11	118401756	118417995	48	7	328530	2.5327	0.0056594	TMEM25
ENSG00000160584	11	116714118	116969153	896	65	350484	2.5324	0.0056648	SIK3
ENSG00000077458	11	95502106	95523573	74	13	335912	2.5322	0.0056677	FAM76B
ENSG00000102935	16	49521435	49891830	1220	205	338893	2.5317	0.0056755	ZNF423
ENSG00000183020	11	924894	1012239	280	19	293200	2.5308	0.0056903	AP2A2
ENSG00000025434	11	47269851	47290396	60	14	307370	2.5307	0.0056923	NR1H3
ENSG00000013374	7	151038785	151075535	151	37	339883	2.5304	0.0056968	NUB1
ENSG00000100209	22	29138019	29153503	32	12	312312	2.5291	0.0057176	HSCB
ENSG00000070031	11	626431	627143	1	1	326250	2.5288	0.005722	SCT
ENSG00000166368	11	6912721	6913830	3	2	334256	2.5281	0.0057337	OR2D2
ENSG00000109047	17	9799637	9808938	67	11	341580	2.5279	0.0057375	RCVRN
ENSG00000129244	17	7549945	7561086	32	7	317826	2.526	0.005769	ATP1B2
ENSG00000269624	1	63073437	63075249	2	1	350269	2.5249	0.0057867	AL138847.1
ENSG00000268800	5	162866447	162873821	12	5	363903	2.5249	0.0057871	AC112205.1
ENSG00000168993	4	778745	819986	183	34	294380	2.5244	0.0057953	CPLX1
ENSG00000140832	16	71660064	71676017	28	9	374745	2.5222	0.005831	MARVELD3
ENSG00000144712	3	12837971	12913415	250	40	295377	2.5222	0.0058311	CAND2
ENSG00000259202	15	67435072	67439277	12	6	281560	2.5221	0.005833	RP11-342M21.2
ENSG00000146267	6	99719045	99797938	219	41	372053	2.5192	0.0058805	FAXC
ENSG00000117448	1	46016215	46035721	47	11	252069	2.5192	0.005881	AKR1A1
ENSG00000167536	17	27224799	27230089	6	3	396043	2.5191	0.0058832	DHRS13
ENSG00000183793	16	15457516	15474904	30	14	280831	2.519	0.0058847	NPIPA5
ENSG00000119673	14	74034324	74042357	40	14	253449	2.5172	0.0059148	ACOT2
ENSG00000204532	19	56713670	56720821	60	16	367580	2.5166	0.0059239	ZSCAN5C
ENSG00000132744	11	67410026	67418130	34	12	297990	2.5164	0.0059286	ACY3
ENSG00000112378	6	138409642	138428648	81	20	350905	2.5161	0.0059338	PERP
ENSG00000139574	12	53900474	53901422	1	1	405198	2.5157	0.005939	NPFF
ENSG00000112343	6	25963030	25987384	61	19	263154	2.5154	0.0059454	TRIM38
ENSG00000180264	9	127213423	127239379	73	15	330137	2.5153	0.0059463	GPR144
ENSG00000108256	17	27582854	27621136	96	18	303720	2.5141	0.005967	NUFIP2
ENSG00000015592	8	27092840	27115937	96	17	339859	2.5139	0.0059698	STMN4
ENSG00000181029	19	7745729	7747744	7	4	289427	2.5139	0.0059701	TRAPPC5
ENSG00000144810	3	99357319	99518070	348	48	340517	2.5124	0.0059964	COL8A1
ENSG00000217442	22	50989541	51001334	91	7	353240	2.5119	0.0060036	SYCE3
ENSG00000066032	2	79412357	80875905	4790	472	306323	2.5119	0.0060045	CTNNA2
ENSG00000229453	3	48348336	48369831	43	4	354174	2.5118	0.0060062	SPINK8
ENSG00000048991	2	136289025	136482840	321	41	273636	2.5105	0.0060283	R3HDM1
ENSG00000135365	11	45950871	46142985	387	41	318207	2.509	0.0060529	PHF21A
ENSG00000182676	17	79791368	79792926	3	2	292239	2.5083	0.0060662	PPP1R27
ENSG00000069206	8	24298443	24384483	257	36	342126	2.5083	0.0060663	ADAM7
ENSG00000141294	17	45908993	45915079	22	9	354106	2.5081	0.0060684	LRRC46
ENSG00000253320	8	103876528	103990104	345	57	326164	2.5081	0.0060698	KB-1507C5.2
ENSG00000065809	10	14560556	14816896	1024	159	342559	2.5079	0.0060729	FAM107B
ENSG00000269237	19	21587961	21674068	367	35	279785	2.5071	0.0060866	CTD-2561J22.3
ENSG00000182256	15	27216429	27778373	1844	241	322835	2.5054	0.006116	GABRG3
ENSG00000172081	19	2071037	2096672	63	20	275040	2.5046	0.0061288	MOB3A
ENSG00000138777	4	106290234	106395238	462	38	357981	2.5043	0.0061349	PPA2
ENSG00000122386	16	3162561	3170518	17	6	177476	2.5036	0.0061468	ZNF205
ENSG00000228259	5	179078298	179079445	5	3	326437	2.5032	0.0061542	AC136604.1
ENSG00000124614	6	34385231	34393902	27	13	256990	2.5024	0.0061681	RPS10
ENSG00000095539	10	102729275	102745628	30	8	352212	2.5009	0.0061945	SEMA4G
ENSG00000188542	2	241499471	241503431	15	8	244938	2.5009	0.0061945	DUSP28
ENSG00000160959	8	145743376	145750557	13	8	255772	2.5003	0.0062043	LRRC14
ENSG00000104805	19	49403307	49426629	110	27	306139	2.4996	0.0062163	NUCB1
ENSG00000113734	5	172571445	172591390	33	11	325323	2.499	0.0062274	BNIP1
ENSG00000077348	19	41892279	41903384	27	5	325671	2.4981	0.0062434	EXOSC5
ENSG00000184983	22	42481529	42486959	13	5	263346	2.4981	0.0062435	NDUFA6
ENSG00000097046	1	91966408	91991321	47	14	296040	2.4976	0.0062523	CDC7
ENSG00000165280	9	35056061	35073246	34	12	283295	2.4971	0.0062599	VCP
ENSG00000186827	1	1146706	1149518	9	4	327653	2.4969	0.0062647	TNFRSF4
ENSG00000163749	4	77234154	77343021	212	33	325585	2.496	0.00628	CCDC158
ENSG00000130173	19	11348178	11352619	4	2	405198	2.4956	0.0062878	C19orf80
ENSG00000178473	10	5406972	5416169	62	15	235382	2.4952	0.006295	UCN3
ENSG00000177103	11	117298489	117688240	1359	215	325714	2.4926	0.0063404	DSCAML1
ENSG00000115806	2	171784974	171823639	102	19	323315	2.4905	0.0063776	GORASP2
ENSG00000081800	7	122753585	122840040	222	37	345305	2.4905	0.0063783	SLC13A1
ENSG00000140905	16	81115566	81130008	98	11	281105	2.4897	0.006392	GCSH
ENSG00000183011	17	7760003	7788556	79	18	279984	2.4897	0.0063928	LSMD1
ENSG00000125788	20	123010	126392	4	2	326250	2.4897	0.0063929	DEFB126
ENSG00000174939	16	29911696	29931185	32	11	287232	2.4895	0.0063961	ASPHD1
ENSG00000156030	14	74181825	74256988	214	46	354845	2.488	0.0064235	ELMSAN1
ENSG00000113048	5	71515236	71616473	182	32	311035	2.4875	0.0064329	MRPS27
ENSG00000116668	1	185126212	185260897	236	40	231012	2.4872	0.0064376	SWT1
ENSG00000131095	17	42982376	42994305	41	15	339788	2.4859	0.0064616	GFAP
ENSG00000064961	19	3572775	3579086	11	5	193127	2.4856	0.0064663	HMG20B
ENSG00000128849	15	57668165	57842925	678	121	351857	2.4853	0.0064714	CGNL1
ENSG00000122735	9	34457412	34520982	149	30	293523	2.4843	0.0064911	DNAI1
ENSG00000270898	2	53897430	54087297	618	63	345158	2.4842	0.006492	ASB3
ENSG00000205930	21	34144411	34266043	312	41	333378	2.4838	0.0064987	C21orf49
ENSG00000138675	4	81187753	81257834	231	50	250917	2.4835	0.0065045	FGF5
ENSG00000055950	10	102729215	102747272	33	9	345478	2.4827	0.0065192	MRPL43
ENSG00000095139	11	118443105	118473748	55	10	315673	2.4826	0.006521	ARCN1
ENSG00000126883	9	134000948	134110057	241	29	317273	2.4818	0.0065362	NUP214
ENSG00000268537	3	46927699	46930171	6	3	270882	2.4817	0.0065377	AC109583.1
ENSG00000100242	22	39130730	39190148	101	36	326591	2.4809	0.0065521	SUN2
ENSG00000166347	18	71920530	71959251	162	25	278100	2.4801	0.0065675	CYB5A
ENSG00000154721	21	27011584	27089874	245	38	335895	2.4796	0.0065772	JAM2
ENSG00000102870	16	30789778	30798523	4	2	122162	2.4793	0.0065829	ZNF629
ENSG00000144649	3	43020759	43101703	213	35	314542	2.4789	0.0065885	FAM198A
ENSG00000101446	20	44141101	44144264	9	4	320354	2.4788	0.0065915	SPINT3
ENSG00000172995	3	35680437	35835988	336	59	334986	2.4786	0.0065949	ARPP21
ENSG00000260869	16	30545548	30569600	41	19	325551	2.4776	0.0066126	AC002310.13
ENSG00000131379	3	14716606	14814541	286	59	274240	2.4749	0.0066644	C3orf20
ENSG00000137259	6	26033320	26033796	4	2	211452	2.4733	0.0066944	HIST1H2AB
ENSG00000102763	13	42140973	42535256	1144	99	332224	2.473	0.0066998	VWA8
ENSG00000116539	1	155305059	155532598	268	58	266796	2.4725	0.0067078	ASH1L
ENSG00000270033	17	60349848	60360276	58	11	328386	2.471	0.006737	RP11-51L5.7
ENSG00000102606	13	111766906	111958084	605	95	347535	2.471	0.0067373	ARHGEF7
ENSG00000118096	11	118415243	118443685	72	12	320742	2.4693	0.0067679	IFT46
ENSG00000148204	9	126118449	126142603	105	30	292160	2.469	0.0067743	CRB2
ENSG00000115947	2	148687968	148779147	182	26	312541	2.469	0.0067746	ORC4
ENSG00000155542	5	56205087	56221359	34	9	312418	2.4683	0.0067882	SETD9
ENSG00000172572	12	20522179	20837315	1210	147	331534	2.468	0.0067935	PDE3A
ENSG00000142684	1	26496362	26498551	6	3	350269	2.4677	0.0067983	ZNF593
ENSG00000054282	1	243419320	243663394	516	80	310590	2.4671	0.0068111	SDCCAG8
ENSG00000215462	13	50007495	50020554	34	12	341887	2.4671	0.0068114	AL136218.1
ENSG00000165474	13	20761609	20767037	13	6	298020	2.4656	0.0068384	GJB2
ENSG00000100399	22	41625517	41636938	17	11	169531	2.4649	0.0068523	CHADL
ENSG00000188785	19	57901218	57912786	29	12	330089	2.4649	0.0068533	ZNF548
ENSG00000167703	17	1472561	1532180	292	81	253626	2.4647	0.0068568	SLC43A2
ENSG00000179477	17	7975954	7991021	52	19	310827	2.4645	0.0068596	ALOX12B
ENSG00000213186	3	160150233	160203561	120	26	325014	2.4639	0.0068723	TRIM59
ENSG00000231824	18	5145284	5197502	175	50	262153	2.4626	0.0068976	C18orf42
ENSG00000126787	14	55614830	55658396	129	23	229056	2.4614	0.0069205	DLGAP5
ENSG00000160691	1	154934774	154946871	18	9	276933	2.4604	0.0069391	SHC1
ENSG00000113318	5	79950467	80172279	549	54	316214	2.4594	0.0069581	MSH3
ENSG00000189134	6	28227098	28228736	3	2	405198	2.4593	0.0069613	NKAPL
ENSG00000196782	4	140637907	141075338	1200	188	331956	2.4555	0.0070353	MAML3
ENSG00000100065	22	37886400	37915549	111	24	296291	2.4546	0.0070524	CARD10
ENSG00000258643	14	23776044	23794578	37	15	334982	2.4536	0.007071	BCL2L2-PABPN1
ENSG00000125733	19	6737936	6751537	26	14	293290	2.4536	0.0070717	TRIP10
ENSG00000257062	12	21200113	21329829	531	42	332650	2.4531	0.0070818	RP11-125O5.2
ENSG00000174600	12	108681821	108733118	170	51	322968	2.4527	0.0070888	CMKLR1
ENSG00000184349	5	106712590	107006596	573	139	309958	2.4517	0.0071098	EFNA5
ENSG00000204918	13	57721622	57724643	2	1	326869	2.4516	0.0071112	PRR20B
ENSG00000258659	11	5640994	5665628	91	17	285587	2.4515	0.0071131	TRIM34
ENSG00000038210	4	25162263	25280714	357	55	338767	2.4505	0.0071336	PI4K2B
ENSG00000166896	12	58335324	58351052	47	7	352527	2.4496	0.00715	XRCC6BP1
ENSG00000169629	2	113127669	113192065	44	15	276152	2.4489	0.0071639	RGPD8
ENSG00000163914	3	129247483	129254012	16	8	266042	2.4474	0.007194	RHO
ENSG00000256269	11	118955576	118964259	9	3	315154	2.4472	0.0071983	HMBS
ENSG00000188352	9	20658308	20995954	1099	82	326167	2.4471	0.0071999	FOCAD
ENSG00000105507	19	48533210	48547310	109	9	355789	2.4466	0.0072104	CABP5
ENSG00000205978	14	24867992	24888494	68	20	346801	2.4461	0.0072202	NYNRIN
ENSG00000178922	1	43916824	43919660	9	5	274963	2.446	0.0072215	HYI
ENSG00000166165	14	103985996	103989448	3	1	278138	2.4459	0.0072253	CKB
ENSG00000163702	3	9958758	9975314	40	20	285970	2.445	0.0072428	IL17RC
ENSG00000171551	2	233344537	233352538	28	15	330750	2.4446	0.0072498	ECEL1
ENSG00000181789	3	128968449	128996614	93	9	211969	2.4446	0.0072508	COPG1
ENSG00000103549	16	30773066	30787628	24	13	241318	2.4443	0.007257	RNF40
ENSG00000146221	6	44246480	44265458	83	15	344228	2.4433	0.0072762	TCTE1
ENSG00000184956	11	1012821	1036706	71	25	265176	2.4423	0.0072976	MUC6
ENSG00000242220	21	33948862	33959683	39	9	317855	2.4409	0.0073252	TCP10L
ENSG00000146166	6	63985856	64029882	59	26	284875	2.4405	0.0073327	LGSN
ENSG00000124571	6	43490072	43543812	99	21	313314	2.4393	0.0073569	XPO5
ENSG00000105726	19	19756007	19774502	63	20	303359	2.4388	0.0073686	ATP13A1
ENSG00000186117	11	55578854	55579952	8	2	305322	2.4382	0.007381	OR5L1
ENSG00000270181	13	103459704	103524748	160	26	357218	2.437	0.0074057	BIVM-ERCC5
ENSG00000182134	1	151742583	151763892	45	8	332989	2.4367	0.0074103	TDRKH
ENSG00000257390	12	56151059	56221330	118	39	268755	2.4342	0.0074623	RP11-762I7.5
ENSG00000065000	19	2100988	2164464	307	43	262538	2.4326	0.0074956	AP3D1
ENSG00000107816	10	102756375	102767593	19	11	284993	2.4325	0.0074983	LZTS2
ENSG00000162076	16	2933187	2949383	93	13	305854	2.4303	0.0075439	FLYWCH2
ENSG00000173598	12	93771659	93797024	92	19	305309	2.4296	0.0075578	NUDT4
ENSG00000241370	6	30312908	30314661	8	5	300189	2.4283	0.007585	RPP21
ENSG00000169696	17	79934683	79975282	108	29	268545	2.4282	0.0075868	ASPSCR1
ENSG00000214447	17	42977135	42982758	16	5	329935	2.4275	0.0076017	FAM187A
ENSG00000172986	3	72937224	73047289	393	56	331520	2.4274	0.0076038	GXYLT2
ENSG00000132388	17	4172554	4269923	173	20	263501	2.4264	0.0076238	UBE2G1
ENSG00000137573	8	70378859	70573150	587	143	327411	2.4228	0.0076998	SULF1
ENSG00000155052	2	124782864	125672864	2749	269	340405	2.4226	0.0077042	CNTNAP5
ENSG00000100836	14	23790498	23795394	13	8	296040	2.422	0.0077185	PABPN1
ENSG00000197312	1	15943995	15995539	131	12	289314	2.4214	0.0077298	DDI2
ENSG00000250091	12	124410971	124419531	14	3	370124	2.4213	0.0077325	DNAH10OS
ENSG00000106689	9	126763949	126795580	97	19	327030	2.421	0.007739	LHX2
ENSG00000074370	17	3827169	3867736	163	26	292602	2.4209	0.0077419	ATP2A3
ENSG00000163012	2	187692562	187713935	97	6	366547	2.4206	0.0077471	ZSWIM2
ENSG00000105679	19	36024314	36036218	40	12	337666	2.4199	0.0077628	GAPDHS
ENSG00000066135	1	44115829	44171186	97	24	258292	2.4197	0.0077665	KDM4A
ENSG00000119522	9	126141933	126692431	1555	131	316116	2.4192	0.0077766	DENND1A
ENSG00000185619	4	699537	764428	314	47	295198	2.419	0.0077818	PCGF3
ENSG00000107249	9	3824127	4348392	2328	281	299598	2.4189	0.0077831	GLIS3
ENSG00000166090	14	23842018	23845612	9	3	358910	2.4189	0.0077839	IL25
ENSG00000267631	19	49538831	49552006	66	18	263829	2.4184	0.0077954	CGB1
ENSG00000176732	2	24338241	24346347	22	5	323486	2.4166	0.0078325	PFN4
ENSG00000084693	2	27265232	27293490	51	21	253494	2.4158	0.0078508	AGBL5
ENSG00000068878	2	54091204	54197977	230	46	319561	2.4156	0.0078539	PSME4
ENSG00000130723	9	134269480	134375584	289	34	325252	2.4144	0.0078802	PRRC2B
ENSG00000131477	17	40910465	40915059	8	4	220758	2.4142	0.0078851	RAMP2
ENSG00000205022	16	88928034	88933068	27	10	351662	2.4136	0.0078981	PABPN1L
ENSG00000124191	20	42543504	42698256	413	105	300719	2.4134	0.0079031	TOX2
ENSG00000124564	6	25833294	25882514	104	24	318591	2.413	0.0079101	SLC17A3
ENSG00000221916	19	49621655	49622397	2	1	405198	2.4127	0.0079183	C19orf73
ENSG00000102996	16	58059470	58080805	44	18	266161	2.4117	0.0079399	MMP15
ENSG00000164400	5	131409483	131411859	2	1	230064	2.4101	0.0079733	CSF2
ENSG00000166262	15	49619159	49913128	977	69	346883	2.41	0.0079764	FAM227B
ENSG00000173621	11	66624118	66627946	1	1	393807	2.4095	0.007987	LRFN4
ENSG00000149654	20	44802372	44937137	384	77	279668	2.4091	0.0079958	CDH22
ENSG00000130707	9	133320316	133376661	130	37	322838	2.4088	0.0080019	ASS1
ENSG00000100124	22	38226862	38245334	28	15	241146	2.4073	0.0080348	ANKRD54
ENSG00000101542	18	59000815	59223006	692	191	287951	2.4073	0.0080362	CDH20
ENSG00000198242	17	27046411	27051377	8	4	272831	2.4072	0.0080366	RPL23A
ENSG00000158525	7	129984630	130008571	105	20	348987	2.4058	0.0080693	CPA5
ENSG00000048471	16	12070594	12668146	2933	280	322838	2.4057	0.0080706	SNX29
ENSG00000172725	11	67205519	67211292	9	5	200163	2.4054	0.0080782	CORO1B
ENSG00000106785	9	100831557	100881494	127	25	342677	2.4049	0.0080889	TRIM14
ENSG00000100150	22	32149944	32303012	449	45	336794	2.4041	0.0081053	DEPDC5
ENSG00000175485	11	6220376	6221489	5	2	333579	2.404	0.0081092	OR52W1
ENSG00000121413	19	58595205	58629794	176	19	353627	2.4035	0.0081201	ZSCAN18
ENSG00000146592	7	28338940	28865511	1661	270	326068	2.4033	0.0081242	CREB5
ENSG00000153157	6	10748027	10979553	698	109	253293	2.4031	0.008129	SYCP2L
ENSG00000177565	3	176737143	176915261	547	77	282744	2.403	0.008131	TBL1XR1
ENSG00000161956	17	7465192	7475287	26	11	282424	2.4029	0.0081331	SENP3
ENSG00000226174	14	105864916	105916443	77	44	102900	2.4028	0.0081349	TEX22
ENSG00000268533	19	57905551	57949825	90	19	348035	2.4014	0.008166	AC004076.7
ENSG00000131242	17	29718642	29865236	412	93	320652	2.4005	0.0081864	RAB11FIP4
ENSG00000144713	3	12875984	12883087	24	4	300955	2.4003	0.008191	RPL32
ENSG00000154269	6	131949582	132068553	276	34	349931	2.4002	0.0081936	ENPP3
ENSG00000183726	1	25664408	25688852	28	11	216820	2.3994	0.0082102	TMEM50A
ENSG00000251139	4	185734773	185742443	22	13	292971	2.3992	0.0082162	RP11-701P16.2
ENSG00000144407	2	209224438	209719227	1647	140	335264	2.3989	0.0082219	PTH2R
ENSG00000167721	17	2225797	2240801	31	13	273162	2.3986	0.0082281	TSR1
ENSG00000198860	1	184020811	184043346	35	15	279247	2.3977	0.0082484	TSEN15
ENSG00000121440	3	73431584	73674091	686	128	326791	2.3975	0.0082534	PDZRN3
ENSG00000154917	3	133543083	133614680	249	72	298918	2.3966	0.0082735	RAB6B
ENSG00000101464	20	33148346	33264910	170	27	295176	2.3962	0.0082836	PIGU
ENSG00000172493	4	87856154	88062206	527	72	314705	2.3959	0.008289	AFF1
ENSG00000015133	14	91737667	91884188	423	101	314304	2.3956	0.0082966	CCDC88C
ENSG00000224689	19	9800600	9811452	44	8	337657	2.3946	0.0083187	ZNF812
ENSG00000119912	10	94211441	94333833	317	44	339023	2.3937	0.0083394	IDE
ENSG00000024862	6	139094657	139114456	67	13	352771	2.3929	0.0083575	CCDC28A
ENSG00000173575	15	93426526	93571237	430	56	332072	2.3928	0.0083598	CHD2
ENSG00000148680	10	92500578	92617671	343	35	339070	2.3926	0.0083649	HTR7
ENSG00000110917	12	121124672	121139667	47	16	303103	2.3918	0.0083835	MLEC
ENSG00000148200	9	127279554	127533589	303	57	187126	2.3917	0.0083845	NR6A1
ENSG00000164970	9	34398182	34458568	197	30	287414	2.3912	0.0083964	FAM219A
ENSG00000156265	21	30449792	30548210	357	36	346434	2.3911	0.0084001	MAP3K7CL
ENSG00000176490	19	2714565	2721416	16	5	282365	2.3902	0.0084187	DIRAS1
ENSG00000263588	18	19668021	19678741	53	13	342931	2.3896	0.0084323	RP11-595B24.2
ENSG00000142046	19	41856816	41889988	93	17	318099	2.3896	0.0084332	TMEM91
ENSG00000229644	10	36810649	36813162	7	2	343881	2.3854	0.0085311	NAMPTL
ENSG00000152454	19	58452201	58459043	13	8	257178	2.3852	0.008534	ZNF256
ENSG00000116584	1	155916630	155976861	107	25	290890	2.3836	0.0085711	ARHGEF2
ENSG00000168928	16	75237994	75241083	9	5	319088	2.382	0.0086093	CTRB2
ENSG00000157087	3	10365707	10749716	1289	188	286686	2.3811	0.0086314	ATP2B2
ENSG00000104760	8	17721889	17767874	329	36	351843	2.3782	0.0086988	FGL1
ENSG00000104863	19	49617581	49621717	19	5	320558	2.3773	0.0087198	LIN7B
ENSG00000115129	2	24300303	24308731	19	5	307677	2.3769	0.0087293	TP53I3
ENSG00000101746	18	31431064	31804916	933	115	341766	2.3764	0.0087408	NOL4
ENSG00000160404	9	130493803	130497604	8	4	308325	2.3758	0.008756	TOR2A
ENSG00000112812	6	27215480	27224403	22	8	300775	2.375	0.0087752	PRSS16
ENSG00000144909	3	125247702	125313934	267	25	350070	2.3745	0.0087868	OSBPL11
ENSG00000172059	2	10182976	10194963	43	13	294673	2.3734	0.0088116	KLF11
ENSG00000171453	6	43477440	43497323	38	10	308363	2.3728	0.0088262	POLR1C
ENSG00000214595	2	54950636	55199157	884	151	326279	2.3728	0.008828	EML6
ENSG00000107147	9	138594031	138684992	428	82	306664	2.372	0.0088461	KCNT1
ENSG00000086991	11	89057524	89322779	634	90	315184	2.3706	0.0088792	NOX4
ENSG00000157782	12	121078355	121105127	109	28	297999	2.3704	0.008885	CABP1
ENSG00000144227	2	139428342	139537918	383	71	310869	2.37	0.0088939	NXPH2
ENSG00000134330	2	9613787	9636672	75	13	275208	2.3698	0.0089	IAH1
ENSG00000196937	7	120988905	121036418	115	13	334319	2.3696	0.0089046	FAM3C
ENSG00000179241	11	35965531	36253686	1034	160	335865	2.3695	0.0089058	LDLRAD3
ENSG00000183763	3	49866034	49894007	47	10	302817	2.3694	0.0089096	TRAIP
ENSG00000144451	2	214149113	215275225	3681	193	325401	2.3688	0.0089232	SPAG16
ENSG00000135437	12	56114151	56118489	11	5	327568	2.3672	0.0089622	RDH5
ENSG00000204449	11	89764274	89806558	65	10	260247	2.3665	0.0089777	TRIM49C
ENSG00000203286	9	3452305	3469181	44	14	234680	2.365	0.0090156	AL365202.1
ENSG00000132386	17	1665253	1680868	71	15	307757	2.3648	0.0090195	SERPINF1
ENSG00000006459	7	139784546	139876835	267	28	323757	2.3636	0.0090501	KDM7A
ENSG00000139405	12	113623331	113630173	16	5	283508	2.363	0.0090635	RITA1
ENSG00000213859	17	7255208	7258258	4	2	349144	2.3627	0.0090705	KCTD11
ENSG00000187942	1	22138758	22151714	46	24	285477	2.3627	0.0090712	LDLRAD2
ENSG00000212719	17	21428051	21477722	60	22	171494	2.3621	0.0090865	C17orf51
ENSG00000078081	3	182840001	182881627	123	25	333002	2.3619	0.0090907	LAMP3
ENSG00000268797	19	41307202	41404187	540	75	315247	2.3615	0.0091015	CTC-490E21.12
ENSG00000153066	16	11772936	11836734	214	32	328000	2.3615	0.0091016	TXNDC11
ENSG00000043355	13	100634026	100639018	9	4	311720	2.3614	0.009102	ZIC2
ENSG00000126215	14	104163946	104181841	42	13	305334	2.3611	0.0091093	XRCC3
ENSG00000156103	8	89044237	89340254	852	132	310339	2.3605	0.009124	MMP16
ENSG00000115221	2	160956177	161128399	543	67	351923	2.3595	0.0091495	ITGB6
ENSG00000119782	2	24272571	24286551	37	9	255947	2.3594	0.0091529	FKBP1B
ENSG00000165309	10	23216953	23326518	317	48	325431	2.3582	0.0091831	ARMC3
ENSG00000182670	21	38445526	38575413	475	29	347453	2.358	0.0091881	TTC3
ENSG00000189120	17	45922279	45933240	27	7	381163	2.3579	0.0091896	SP6
ENSG00000162694	1	101337943	101361554	34	16	237088	2.3575	0.0092001	EXTL2
ENSG00000142675	1	26503894	26516377	36	15	269412	2.3572	0.0092079	CNKSR1
ENSG00000143951	2	63348518	64054977	1627	99	339362	2.3569	0.0092133	WDPCP
ENSG00000120899	8	27168999	27316903	455	55	310466	2.3564	0.0092253	PTK2B
ENSG00000173908	17	38948455	38956211	23	9	367380	2.3563	0.0092289	KRT28
ENSG00000125571	2	113670548	113676459	45	3	382053	2.3559	0.0092388	IL37
ENSG00000109111	17	26989109	27029697	47	12	334186	2.3559	0.0092396	SUPT6H
ENSG00000198822	7	86273230	86494200	460	68	333519	2.3552	0.0092575	GRM3
ENSG00000005513	16	1031808	1036979	23	9	284680	2.3549	0.0092634	SOX8
ENSG00000212993	8	128426535	128432311	38	7	351669	2.3547	0.0092697	POU5F1B
ENSG00000154114	11	120894781	120961484	127	21	265102	2.3535	0.0092998	TBCEL
ENSG00000117543	1	101455179	101491644	40	8	345340	2.3528	0.0093158	DPH5
ENSG00000185958	12	50720013	50790405	154	22	300171	2.3526	0.0093209	FAM186A
ENSG00000118491	6	144185573	144259483	218	46	301254	2.3524	0.0093272	ZC2HC1B
ENSG00000158113	12	122652285	122688018	96	26	324290	2.3517	0.0093436	LRRC43
ENSG00000182224	17	7761064	7765600	9	5	199794	2.3514	0.0093508	CYB5D1
ENSG00000107130	9	132934857	132999583	252	51	307684	2.3513	0.0093531	NCS1
ENSG00000176907	8	40010989	40012821	2	1	387493	2.3513	0.0093536	C8orf4
ENSG00000154153	5	16473147	16617167	413	75	311238	2.3512	0.0093557	FAM134B
ENSG00000217075	2	36758948	36779411	64	18	314043	2.3511	0.0093583	AC007401.2
ENSG00000117407	1	44398992	44402913	10	5	308036	2.351	0.0093612	ARTN
ENSG00000158321	7	69063905	70258054	2886	239	318212	2.3502	0.0093821	AUTS2
ENSG00000154719	21	26957968	26979829	91	9	344546	2.3501	0.009385	MRPL39
ENSG00000154102	16	85723690	85784735	194	37	300130	2.3498	0.0093912	C16orf74
ENSG00000124743	6	53512699	53530506	73	12	362770	2.3496	0.0093978	KLHL31
ENSG00000179593	17	7942335	7952452	57	16	300112	2.349	0.0094119	ALOX15B
ENSG00000198561	11	57520715	57587018	93	25	294458	2.349	0.0094127	CTNND1
ENSG00000186185	17	43002077	43025082	71	24	344112	2.3486	0.009421	KIF18B
ENSG00000177971	15	75931426	75941047	21	10	235398	2.3485	0.0094237	IMP3
ENSG00000043039	11	129245835	129322171	270	67	357617	2.3483	0.0094298	BARX2
ENSG00000132510	17	7743222	7758114	39	18	224500	2.3483	0.00943	KDM6B
ENSG00000258588	11	5617955	5665628	230	46	306359	2.3478	0.0094423	TRIM6-TRIM34
ENSG00000171303	2	26915619	26956288	84	26	323115	2.3478	0.0094424	KCNK3
ENSG00000244734	11	5246694	5250625	19	10	189878	2.3476	0.0094474	HBB
ENSG00000105677	19	36036497	36038428	4	2	402350	2.3475	0.0094502	TMEM147
ENSG00000205323	12	56146247	56211540	100	32	269918	2.3475	0.0094511	SARNP
ENSG00000153721	6	154708638	154831793	626	125	337931	2.3473	0.0094556	CNKSR3
ENSG00000178761	15	75192328	75199462	9	4	331295	2.3465	0.0094765	FAM219B
ENSG00000124507	6	34433916	34503006	218	42	272075	2.345	0.0095138	PACSIN1
ENSG00000167716	17	1619817	1641893	60	12	293461	2.345	0.0095144	WDR81
ENSG00000172508	11	67182439	67193078	21	8	330246	2.3449	0.0095156	CARNS1
ENSG00000122574	7	29846102	29956682	325	55	354582	2.3438	0.0095446	WIPF3
ENSG00000253206	8	50448945	50466973	30	6	331521	2.342	0.0095915	RP11-738G5.2
ENSG00000174106	12	65563351	65642107	129	31	253031	2.3417	0.0095972	LEMD3
ENSG00000172031	1	92495539	92529093	74	17	280584	2.3414	0.0096051	EPHX4
ENSG00000105341	19	41937223	41946622	26	5	321471	2.3413	0.0096086	ATP5SL
ENSG00000170615	7	102993177	103086624	230	45	340308	2.3404	0.0096325	SLC26A5
ENSG00000081665	19	19896648	19932560	120	23	317593	2.3403	0.0096351	ZNF506
ENSG00000187033	3	169629360	169656963	80	24	316984	2.34	0.0096429	SAMD7
ENSG00000100206	22	38914954	38966291	77	24	300778	2.3399	0.0096453	DMC1
ENSG00000055483	17	76783463	76837523	136	29	311309	2.3397	0.0096484	USP36
ENSG00000115163	2	26987157	27023935	83	15	327076	2.3383	0.0096855	CENPA
ENSG00000205808	9	4662298	4665256	8	5	309903	2.338	0.0096927	PPAPDC2
ENSG00000132688	1	156638555	156647189	17	6	290334	2.3372	0.0097153	NES
ENSG00000101638	18	44259081	44339220	331	73	361108	2.3365	0.009732	ST8SIA5
ENSG00000179148	17	7999218	8022365	98	30	264168	2.335	0.0097718	ALOXE3
ENSG00000160695	11	118938403	118952688	17	8	312013	2.3344	0.009788	VPS11
ENSG00000186891	1	1138888	1142071	7	2	243153	2.334	0.0097973	TNFRSF18
ENSG00000267942	12	66291518	66317967	43	20	259625	2.3338	0.009804	AC090673.2
ENSG00000107105	9	23690102	23826335	462	75	298004	2.3334	0.0098124	ELAVL2
ENSG00000167740	17	4046462	4090605	137	19	303815	2.3326	0.0098346	CYB5D2
ENSG00000100056	22	19117792	19132197	62	15	179484	2.3322	0.0098448	DGCR14
ENSG00000185624	17	79801035	79818570	46	10	301706	2.332	0.0098508	P4HB
ENSG00000106609	7	66386212	66423538	124	19	317710	2.3318	0.0098567	TMEM248
ENSG00000158717	16	88762903	88772829	48	22	357600	2.3313	0.0098684	RNF166
ENSG00000091409	2	173292082	173371181	344	46	358147	2.326	0.01001	ITGA6
ENSG00000149599	20	30435440	30458550	56	22	341037	2.3255	0.010022	DUSP15
ENSG00000171136	19	14138960	14141854	10	4	365941	2.3254	0.010025	RLN3
ENSG00000258311	12	56109820	56118487	19	10	299766	2.3241	0.010061	RP11-644F5.10
ENSG00000112337	6	25912982	25930946	61	13	333031	2.3236	0.010072	SLC17A2
ENSG00000185614	3	49840687	49842463	2	1	214609	2.3236	0.010075	FAM212A
ENSG00000163536	3	167453031	167543356	313	31	349402	2.3233	0.010083	SERPINI1
ENSG00000152670	5	55033845	55112985	252	34	349638	2.3224	0.010106	DDX4
ENSG00000165119	9	86582998	86595569	23	9	231451	2.3223	0.010108	HNRNPK
ENSG00000132434	7	55433141	55501435	197	21	329907	2.3208	0.010149	LANCL2
ENSG00000023902	1	150121373	150136916	40	15	238961	2.3201	0.010167	PLEKHO1
ENSG00000142794	1	21766621	21811498	182	22	306179	2.32	0.010172	NBPF3
ENSG00000196700	20	62588055	62680113	261	31	322134	2.3199	0.010172	ZNF512B
ENSG00000106258	7	99245817	99277621	46	18	329521	2.3196	0.01018	CYP3A5
ENSG00000154265	17	67240452	67323385	214	31	318497	2.319	0.010198	ABCA5
ENSG00000153707	9	8314246	10612723	10749	633	295766	2.3182	0.010219	PTPRD
ENSG00000251692	16	1535887	1538982	28	9	313683	2.3179	0.010227	PTX4
ENSG00000170915	6	52226219	52272575	186	45	340792	2.3174	0.010241	PAQR8
ENSG00000248835	1	54635333	54637997	9	5	236181	2.3173	0.010243	AL357673.1
ENSG00000174156	6	52761437	52774483	43	13	297271	2.3168	0.010258	GSTA3
ENSG00000188672	1	25688740	25756683	87	20	187460	2.3163	0.010272	RHCE
ENSG00000120658	13	43787654	44361044	1527	142	326779	2.3162	0.010274	ENOX1
ENSG00000234127	6	30152232	30181204	122	20	367051	2.316	0.010278	TRIM26
ENSG00000256407	1	54606897	54665746	159	42	271848	2.3158	0.010283	RP11-446E24.4
ENSG00000073969	17	44668035	44834830	74	16	276267	2.3151	0.010303	NSF
ENSG00000102796	13	52342129	52378293	82	25	290412	2.3151	0.010303	DHRS12
ENSG00000196655	11	118889142	118896164	34	8	314429	2.3149	0.010308	TRAPPC4
ENSG00000128815	10	49892921	50191001	1124	123	353214	2.3148	0.010312	WDFY4
ENSG00000170820	2	49189296	49381676	742	77	353178	2.3147	0.010313	FSHR
ENSG00000128567	7	131185021	131242976	192	59	303036	2.3145	0.010321	PODXL
ENSG00000164548	7	23544399	23571660	72	21	294044	2.3144	0.010322	TRA2A
ENSG00000080298	9	3218297	3526004	877	100	242116	2.3132	0.010355	RFX3
ENSG00000043093	3	182655862	182703741	70	22	284235	2.3122	0.010383	DCUN1D1
ENSG00000239306	11	66384053	66394818	9	4	191391	2.3115	0.010402	RBM14
ENSG00000175482	11	67118248	67124443	9	5	275332	2.3103	0.010434	POLD4
ENSG00000114315	3	193853934	193856521	4	2	306746	2.3071	0.010524	HES1
ENSG00000068120	17	40713485	40718295	2	1	405198	2.3068	0.010533	COASY
ENSG00000105767	19	44126520	44143991	37	12	335070	2.3067	0.010536	CADM4
ENSG00000151694	2	9628615	9695921	157	17	296640	2.306	0.010555	ADAM17
ENSG00000155816	1	240177648	240638489	1772	194	339590	2.305	0.010584	FMN2
ENSG00000162607	1	62901968	62917475	21	4	278375	2.3028	0.010646	USP1
ENSG00000100335	22	39895437	39914137	32	14	292839	2.3027	0.010647	MIEF1
ENSG00000112511	6	33378176	33384230	10	5	356907	2.3026	0.01065	PHF1
ENSG00000143442	1	151375200	151431941	112	18	246439	2.3026	0.010652	POGZ
ENSG00000222009	1	45274154	45281257	18	7	250235	2.3022	0.010662	BTBD19
ENSG00000187954	8	145674965	145691060	39	17	263813	2.3018	0.010672	CYHR1
ENSG00000137204	6	43263432	43273276	17	7	327973	2.3017	0.010675	SLC22A7
ENSG00000112320	6	107811162	107981357	440	86	273935	2.3016	0.010679	SOBP
ENSG00000174992	16	29789561	29793096	3	2	405198	2.3014	0.010685	ZG16
ENSG00000171700	20	62704534	62711323	14	6	324823	2.3006	0.010708	RGS19
ENSG00000178233	6	44238203	44275243	136	20	341518	2.3001	0.01072	TMEM151B
ENSG00000268466	14	58754751	58755865	3	2	278138	2.2998	0.01073	AL132989.1
ENSG00000134533	12	15260717	15501609	526	72	307624	2.2998	0.010731	RERG
ENSG00000109586	4	174089904	174245118	333	58	324159	2.298	0.010781	GALNT7
ENSG00000170634	2	54197975	54532437	1011	88	343200	2.298	0.010781	ACYP2
ENSG00000180592	10	21802407	21814611	10	6	289132	2.2975	0.010794	SKIDA1
ENSG00000129460	14	23938897	23979071	89	20	275908	2.297	0.010808	NGDN
ENSG00000130528	19	49654455	49658681	7	4	288443	2.2968	0.010816	HRC
ENSG00000149179	11	46958240	47185936	403	47	312565	2.2967	0.010817	C11orf49
ENSG00000074181	19	15270444	15311792	159	21	315494	2.296	0.010837	NOTCH3
ENSG00000189001	19	36014269	36019253	24	8	361327	2.2954	0.010854	SBSN
ENSG00000088386	13	99336055	99404908	283	77	317528	2.2952	0.01086	SLC15A1
ENSG00000146067	5	176946789	176981542	63	14	314220	2.2952	0.010861	FAM193B
ENSG00000085644	16	3179778	3192806	18	9	163613	2.2944	0.010882	ZNF213
ENSG00000143850	1	204187979	204346793	524	66	345011	2.2943	0.010886	PLEKHA6
ENSG00000141542	17	80612849	80656604	204	51	332641	2.2938	0.010901	RAB40B
ENSG00000214338	6	127759551	127840500	195	36	327691	2.2931	0.01092	SOGA3
ENSG00000255330	6	127759551	127840146	195	36	327691	2.2931	0.01092	SOGA3
ENSG00000078579	8	16849678	16859690	52	14	369192	2.292	0.010954	FGF20
ENSG00000171456	20	30946155	31027122	136	17	278021	2.2916	0.010964	ASXL1
ENSG00000174579	3	135867764	135916083	81	27	291553	2.291	0.010981	MSL2
ENSG00000132581	17	26975374	26989207	14	9	314043	2.2905	0.010998	SDF2
ENSG00000176542	3	113367232	113415493	68	12	313119	2.2903	0.011002	KIAA2018
ENSG00000156711	6	36095586	36107842	28	11	318575	2.2895	0.011026	MAPK13
ENSG00000066427	14	92524896	92572965	220	13	350821	2.2867	0.011106	ATXN3
ENSG00000205221	2	36923833	37041935	475	105	317952	2.2861	0.011123	VIT
ENSG00000124942	11	62201016	62323707	307	58	323943	2.2858	0.011133	AHNAK
ENSG00000081181	14	68086515	68118437	68	15	349875	2.2846	0.011168	ARG2
ENSG00000134574	11	47236493	47260767	61	10	357932	2.2843	0.011176	DDB2
ENSG00000127325	12	70037140	70093256	153	26	354474	2.2832	0.011209	BEST3
ENSG00000184226	13	66876967	67804468	2769	258	291423	2.2828	0.01122	PCDH9
ENSG00000188529	1	24291294	24307417	10	5	241524	2.2826	0.011227	SRSF10
ENSG00000110887	12	109252708	109294819	156	36	289936	2.2824	0.011234	DAO
ENSG00000183775	5	143550396	143865249	567	76	306754	2.2823	0.011237	KCTD16
ENSG00000139173	12	44229770	44783545	1550	89	320770	2.2811	0.011273	TMEM117
ENSG00000154217	17	65373575	65693372	1110	211	318989	2.2809	0.011276	PITPNC1
ENSG00000072958	19	16308389	16346160	146	12	319377	2.2802	0.011298	AP1M1
ENSG00000156026	10	74451889	74647452	251	37	249991	2.2799	0.011307	MCU
ENSG00000007216	17	26800311	26824799	55	31	278217	2.2794	0.011321	SLC13A2
ENSG00000230778	15	40573645	40574787	2	1	208295	2.2792	0.011328	ANKRD63
ENSG00000108786	17	40701232	40707231	16	6	311297	2.2789	0.011335	HSD17B1
ENSG00000198920	17	6481468	6544247	200	25	309583	2.2782	0.011358	KIAA0753
ENSG00000150316	11	94695787	94706776	30	10	345991	2.2773	0.011384	CWC15
ENSG00000182957	13	24553944	24881212	1431	218	327905	2.2761	0.011421	SPATA13
ENSG00000108239	10	96162261	96295687	247	36	294771	2.276	0.011423	TBC1D12
ENSG00000171094	2	29415640	30144432	2885	273	321822	2.276	0.011423	ALK
ENSG00000161847	19	10426888	10444316	67	17	349133	2.2756	0.011436	RAVER1
ENSG00000169126	10	28064115	28287977	622	60	332170	2.2755	0.011437	ARMC4
ENSG00000198933	17	45771447	45789416	62	17	294720	2.2743	0.011472	TBKBP1
ENSG00000149100	11	32605344	32627808	57	19	340061	2.2734	0.0115	EIF3M
ENSG00000119715	14	76776957	76968178	783	135	350695	2.2733	0.011503	ESRRB
ENSG00000110921	12	110011060	110035067	82	19	330337	2.2727	0.011522	MVK
ENSG00000188483	9	131937835	131940540	2	1	50865	2.2723	0.011535	IER5L
ENSG00000205030	11	55594695	55595630	8	2	395330	2.2719	0.011546	OR5L2
ENSG00000166922	15	32933877	32989299	207	68	310842	2.2717	0.011552	SCG5
ENSG00000115808	2	37070783	37193615	383	43	289733	2.2715	0.011559	STRN
ENSG00000113263	5	156569944	156682201	373	47	325070	2.2714	0.011561	ITK
ENSG00000260300	16	83941738	83985058	290	48	317847	2.271	0.011572	RP11-505K9.4
ENSG00000170265	7	148892577	148923339	80	21	313439	2.2692	0.011627	ZNF282
ENSG00000175463	11	67171386	67177560	12	5	336038	2.2686	0.011648	TBC1D10C
ENSG00000138621	15	75315896	75409803	307	33	331672	2.2674	0.011684	PPCDC
ENSG00000141568	17	80477589	80602538	648	93	325881	2.2663	0.011718	FOXK2
ENSG00000230453	9	33524392	33573007	190	32	333454	2.2657	0.011735	ANKRD18B
ENSG00000169282	3	155755490	156256545	1532	159	317085	2.2651	0.011755	KCNAB1
ENSG00000197991	13	61983818	62002220	82	20	291426	2.2636	0.011798	PCDH20
ENSG00000124116	20	44376583	44420571	163	23	345530	2.2629	0.011822	WFDC3
ENSG00000144290	2	162280843	162841792	1370	63	319135	2.2625	0.011834	SLC4A10
ENSG00000152582	5	35617946	35814713	633	69	353053	2.2624	0.011837	SPEF2
ENSG00000186815	12	113658855	113736390	184	20	274774	2.2613	0.01187	TPCN1
ENSG00000154263	17	67143355	67240987	251	27	322880	2.2612	0.011875	ABCA10
ENSG00000160472	19	55888204	55889612	4	2	290476	2.2611	0.011877	TMEM190
ENSG00000081320	2	196998290	197041227	164	22	306366	2.2605	0.011894	STK17B
ENSG00000124224	20	56806188	56884495	199	30	324407	2.2605	0.011896	PPP4R1L
ENSG00000147853	9	4711155	4742043	164	22	338628	2.2585	0.011957	AK3
ENSG00000104343	8	74692332	74791145	172	42	266085	2.2582	0.011967	UBE2W
ENSG00000099974	22	24309089	24314721	12	5	310478	2.2578	0.011979	DDTL
ENSG00000268098	21	37402368	37417818	55	12	327915	2.2557	0.012045	AP000688.1
ENSG00000171310	12	104849073	105155792	1054	172	317786	2.2548	0.012074	CHST11
ENSG00000119042	2	200134223	200335989	300	56	284135	2.2542	0.012091	SATB2
ENSG00000187624	17	260118	273510	51	12	301477	2.254	0.012097	C17orf97
ENSG00000165912	11	47199076	47207994	20	7	344418	2.2531	0.012126	PACSIN3
ENSG00000164683	8	80676245	80680098	9	5	258691	2.253	0.01213	HEY1
ENSG00000105662	19	18794487	18893004	286	54	330446	2.253	0.012131	CRTC1
ENSG00000082929	4	5526296	5529528	7	3	250192	2.2529	0.012133	C4orf6
ENSG00000128573	7	113726382	114333827	1229	129	290838	2.2521	0.012159	FOXP2
ENSG00000185737	10	83635070	84746935	3104	263	319740	2.2506	0.012204	NRG3
ENSG00000122786	7	134429003	134655479	648	101	342954	2.2495	0.012239	CALD1
ENSG00000167131	17	42976510	42982758	19	6	341819	2.2494	0.012243	CCDC103
ENSG00000152558	11	102267063	102341115	149	32	326942	2.2493	0.012247	TMEM123
ENSG00000156564	6	40359325	40555204	770	108	335567	2.2489	0.012259	LRFN2
ENSG00000111785	12	107168373	107283090	198	40	329493	2.2482	0.012281	RIC8B
ENSG00000178538	8	61099906	61193971	330	46	359910	2.2481	0.012284	CA8
ENSG00000114742	3	39093489	39138155	146	28	329278	2.2471	0.012316	WDR48
ENSG00000182459	17	80317123	80321652	24	7	301981	2.2469	0.012324	TEX19
ENSG00000124578	6	26246886	26247259	1	1	405198	2.2467	0.01233	HIST1H4G
ENSG00000175505	11	67131639	67141648	25	7	252903	2.2464	0.01234	CLCF1
ENSG00000141337	17	66255323	66418872	515	109	337249	2.246	0.012352	ARSG
ENSG00000182149	16	71879899	71962913	228	32	331265	2.2459	0.012354	IST1
ENSG00000112462	6	29341200	29343068	6	3	403300	2.2457	0.012363	OR12D3
ENSG00000105186	19	33087913	33167503	443	51	293002	2.2451	0.012382	ANKRD27
ENSG00000104998	19	14142560	14163743	78	14	342056	2.245	0.012384	IL27RA
ENSG00000133101	13	37005967	37017019	27	9	295868	2.2443	0.012406	CCNA1
ENSG00000214414	11	89443467	89451040	22	4	336575	2.2436	0.012428	TRIM77
ENSG00000125522	20	62737173	62738524	5	2	405198	2.2436	0.012429	NPBWR2
ENSG00000163463	1	155141884	155145951	12	4	344916	2.2432	0.012442	KRTCAP2
ENSG00000266967	17	41102543	41116515	21	7	273504	2.243	0.012449	AARSD1
ENSG00000040487	1	19638820	19655794	79	15	297866	2.2419	0.012483	PQLC2
ENSG00000171724	16	77822427	78014004	823	191	294528	2.2416	0.012493	VAT1L
ENSG00000158161	1	28296855	28415207	299	41	245394	2.2413	0.012504	EYA3
ENSG00000168461	18	9708162	9862548	696	163	319639	2.2404	0.012531	RAB31
ENSG00000073754	1	157800704	157868046	201	26	345745	2.2402	0.012538	CD5L
ENSG00000148229	9	116169515	116172952	7	2	242643	2.2402	0.012539	POLE3
ENSG00000185504	17	79506911	79520987	52	13	330467	2.2398	0.012552	C17orf70
ENSG00000117036	1	157090983	157108266	22	12	256283	2.2393	0.012567	ETV3
ENSG00000100412	22	41865129	41924993	81	30	237856	2.2385	0.012594	ACO2
ENSG00000258472	17	26782770	26941215	310	58	303375	2.2382	0.012603	RP11-192H23.4
ENSG00000143870	2	10923517	10978103	283	30	313039	2.2377	0.012619	PDIA6
ENSG00000132128	1	46726868	46769280	58	24	226576	2.2375	0.012627	LRRC41
ENSG00000058085	1	183155373	183214035	184	26	330444	2.2373	0.012632	LAMC2
ENSG00000085491	1	108676658	108743471	190	30	339900	2.2364	0.012663	SLC25A24
ENSG00000255622	5	140535577	140538639	11	5	257114	2.2357	0.012686	PCDHB17
ENSG00000168228	4	25314407	25372005	200	30	328476	2.2338	0.012749	ZCCHC4
ENSG00000186710	12	113587663	113597081	15	3	371862	2.2335	0.01276	CCDC42B
ENSG00000060982	12	24964295	25102393	526	86	356971	2.232	0.012807	BCAT1
ENSG00000232653	15	32885657	32896179	4	2	254159	2.2313	0.012831	GOLGA8N
ENSG00000135966	2	105880871	105946491	234	39	330218	2.231	0.012841	TGFBRAP1
ENSG00000077782	8	38268656	38326352	106	29	303744	2.2304	0.012862	FGFR1
ENSG00000163577	3	170606204	170626482	44	10	324766	2.2303	0.012864	EIF5A2
ENSG00000100226	22	39101728	39134304	57	18	315414	2.2295	0.012889	GTPBP1
ENSG00000067182	12	6437923	6451280	33	15	233475	2.2285	0.012924	TNFRSF1A
ENSG00000171282	17	79373540	79433357	216	65	299998	2.2282	0.012934	RP11-1055B8.7
ENSG00000254732	11	57509635	57560715	77	21	290055	2.228	0.01294	RP11-691N7.6
ENSG00000106617	7	151253197	151574210	1301	221	312599	2.228	0.012941	PRKAG2
ENSG00000248710	3	159945241	160167617	437	64	307258	2.2278	0.012947	RP11-432B6.3
ENSG00000101470	20	44451853	44462384	24	13	316491	2.2277	0.012949	TNNC2
ENSG00000103126	16	337440	402673	271	46	281638	2.2266	0.012986	AXIN1
ENSG00000150967	12	123405498	123466196	76	23	283919	2.2265	0.012991	ABCB9
ENSG00000170734	6	43543887	43586701	95	24	284550	2.2263	0.012995	POLH
ENSG00000164751	8	77892494	77913280	61	20	234851	2.222	0.013143	PEX2
ENSG00000165916	11	47440320	47447993	20	6	326498	2.2219	0.013145	PSMC3
ENSG00000243440	21	15964251	16031142	179	35	280653	2.2214	0.01316	AF165138.7
ENSG00000118094	11	118528026	118550399	37	8	331979	2.2209	0.013178	TREH
ENSG00000169242	1	155099936	155107333	14	8	238571	2.2209	0.01318	EFNA1
ENSG00000104368	8	42032236	42065242	83	26	237671	2.2203	0.0132	PLAT
ENSG00000124688	6	43597277	43608689	23	9	335685	2.2202	0.013204	MAD2L1BP
ENSG00000167654	19	3879862	3928077	166	46	266686	2.2196	0.013222	ATCAY
ENSG00000177694	3	174156363	175523428	4959	397	321276	2.2176	0.013291	NAALADL2
ENSG00000185787	15	79102829	79190475	384	42	335179	2.2175	0.013294	MORF4L1
ENSG00000176697	11	27676440	27743605	136	29	343937	2.2171	0.013309	BDNF
ENSG00000126653	17	28442539	28513493	133	14	311882	2.217	0.01331	NSRP1
ENSG00000154723	21	27088815	27107984	39	17	297255	2.2168	0.013318	ATP5J
ENSG00000198723	19	7557862	7573336	65	22	326719	2.2168	0.013319	C19orf45
ENSG00000182621	20	8112824	8949003	2511	325	331655	2.2166	0.013327	PLCB1
ENSG00000135924	2	220143989	220151622	18	8	302948	2.2165	0.013329	DNAJB2
ENSG00000205213	11	27387508	27494322	252	56	320687	2.2164	0.013333	LGR4
ENSG00000076003	2	136597196	136633996	59	14	296498	2.2152	0.013374	MCM6
ENSG00000078177	4	40058446	40159872	256	37	328012	2.2152	0.013374	N4BP2
ENSG00000133424	22	33558212	34318829	2584	326	322365	2.2152	0.013374	LARGE
ENSG00000164796	8	113235157	114449328	3192	155	340798	2.2152	0.013375	CSMD3
ENSG00000149577	11	117049449	117068160	57	13	356307	2.2149	0.013383	SIDT2
ENSG00000123171	13	52436117	52440366	5	3	324406	2.2142	0.013409	CCDC70
ENSG00000158985	5	130581186	130734140	243	33	282977	2.2139	0.013417	CDC42SE2
ENSG00000126878	9	133971863	133998539	62	21	286789	2.2138	0.01342	AIF1L
ENSG00000162004	16	772582	776954	18	7	238927	2.2129	0.013451	CCDC78
ENSG00000241058	10	18834490	18940551	518	39	336619	2.2127	0.013461	NSUN6
ENSG00000153064	4	102332443	102995969	2206	185	327494	2.2126	0.013463	BANK1
ENSG00000144366	2	189156396	189460653	775	77	304826	2.2124	0.013469	GULP1
ENSG00000167034	8	23536206	23540440	11	6	240365	2.2124	0.013469	NKX3-1
ENSG00000183715	11	132284871	133402414	3844	422	327829	2.2122	0.013477	OPCML
ENSG00000005075	7	102113565	102119354	26	8	287000	2.2114	0.013504	POLR2J
ENSG00000122515	7	44788180	44809477	37	13	279129	2.2105	0.013537	ZMIZ2
ENSG00000163629	4	87515468	87736324	687	36	359011	2.2093	0.013576	PTPN13
ENSG00000107960	10	105642300	105677963	103	13	349196	2.2093	0.013577	OBFC1
ENSG00000117593	1	173793641	173827684	46	13	302430	2.2081	0.01362	DARS2
ENSG00000144724	3	61547243	62283288	2471	319	313205	2.208	0.013621	PTPRG
ENSG00000135392	12	56214744	56224608	24	15	261016	2.208	0.013623	DNAJC14
ENSG00000237440	19	20718631	20748615	179	24	358158	2.2075	0.013639	ZNF737
ENSG00000110583	11	63706431	63724800	47	13	301334	2.2071	0.013655	NAA40
ENSG00000167920	17	38975358	38992522	57	17	333305	2.2069	0.01366	TMEM99
ENSG00000104043	15	50150435	50475014	1121	117	358672	2.2064	0.013677	ATP8B4
ENSG00000122543	7	5919458	5925993	39	11	338587	2.2059	0.013694	OCM
ENSG00000004776	19	36245469	36248980	3	2	405198	2.2058	0.013698	HSPB6
ENSG00000031698	1	109756540	109780791	37	16	331671	2.2042	0.013754	SARS
ENSG00000131094	17	43037061	43045439	33	11	357722	2.204	0.013762	C1QL1
ENSG00000011275	7	5659678	5821370	638	62	291603	2.2036	0.013778	RNF216
ENSG00000121579	3	113435307	113465147	52	14	257351	2.2031	0.013794	NAA50
ENSG00000221890	22	39214457	39239987	77	18	302729	2.2014	0.013855	NPTXR
ENSG00000022556	19	55464498	55512510	269	52	296036	2.2012	0.01386	NLRP2
ENSG00000126218	13	113777128	113803843	58	26	334592	2.2007	0.01388	F10
ENSG00000262664	17	1945327	1946724	5	2	338383	2.1997	0.013916	OVCA2
ENSG00000142515	19	51358171	51364020	31	11	353060	2.1978	0.013981	KLK3
ENSG00000136929	9	100689073	100707138	33	7	323832	2.1975	0.013994	HEMGN
ENSG00000188306	3	169539710	169555563	48	12	308045	2.1972	0.014002	LRRIQ4
ENSG00000144741	3	66119285	66438540	844	108	287070	2.1972	0.014003	SLC25A26
ENSG00000186522	2	110300559	110371783	213	32	335165	2.1967	0.01402	2025-09-10
ENSG00000140538	15	88418230	88799999	1091	152	274766	2.1966	0.014025	NTRK3
ENSG00000049883	5	71616194	71656052	51	16	298763	2.1965	0.014026	PTCD2
ENSG00000161021	5	179159851	179223512	215	35	319707	2.1962	0.01404	MAML1
ENSG00000116138	1	15853308	15918874	231	21	294502	2.1961	0.014041	DNAJC16
ENSG00000166133	15	40861499	40866659	8	4	353124	2.1956	0.014062	RPUSD2
ENSG00000173947	1	111888910	111895635	23	5	329323	2.1949	0.014087	PIFO
ENSG00000162972	2	200820040	200873263	94	23	307081	2.1944	0.014105	C2orf47
ENSG00000168291	3	58413357	58419584	14	6	349432	2.1937	0.01413	PDHB
ENSG00000123119	8	91803778	91971636	391	35	314757	2.1936	0.014133	NECAB1
ENSG00000214954	8	92114060	92231464	374	29	336634	2.1935	0.014137	LRRC69
ENSG00000167671	19	4444996	4457819	37	11	282021	2.1929	0.014159	UBXN6
ENSG00000160201	21	44513066	44527697	24	6	244042	2.1928	0.01416	U2AF1
ENSG00000100346	22	39966758	40085742	230	52	303235	2.1921	0.014186	CACNA1I
ENSG00000145217	4	972861	987228	42	17	285662	2.1918	0.014196	SLC26A1
ENSG00000198954	10	70748487	70776738	109	22	345461	2.1918	0.014198	KIAA1279
ENSG00000196420	1	153509623	153514241	7	3	294486	2.1912	0.014217	S100A5
ENSG00000198876	9	34086385	34127397	145	20	350868	2.1905	0.014245	DCAF12
ENSG00000166704	19	58488421	58514717	97	12	354854	2.1902	0.014256	ZNF606
ENSG00000233436	11	57510986	57519253	6	4	277932	2.19	0.014264	BTBD18
ENSG00000126603	16	4364762	4389598	72	27	288833	2.1897	0.014272	GLIS2
ENSG00000131097	17	42923721	42927848	14	7	340948	2.1897	0.014273	HIGD1B
ENSG00000100376	22	45704849	45737836	91	19	272121	2.1893	0.014287	FAM118A
ENSG00000115507	2	63277192	63284971	12	7	306172	2.1893	0.014288	OTX1
ENSG00000175581	11	73498361	73576178	285	26	328635	2.1891	0.014294	MRPL48
ENSG00000166578	12	113633246	113658899	57	11	333931	2.1874	0.014358	IQCD
ENSG00000152240	18	43684298	43708299	88	14	342851	2.1872	0.014363	HAUS1
ENSG00000177363	11	62453874	62457371	4	2	214609	2.1872	0.014363	LRRN4CL
ENSG00000163170	2	74362525	74375121	37	10	311982	2.1866	0.014384	BOLA3
ENSG00000131711	5	71403061	71505395	238	68	337001	2.1865	0.014389	MAP1B
ENSG00000186204	19	15783567	15807984	158	15	343607	2.1858	0.014414	CYP4F12
ENSG00000163602	3	72420976	72496069	114	42	276697	2.183	0.014517	RYBP
ENSG00000123104	12	26490342	26986131	1639	176	348962	2.1825	0.014537	ITPR2
ENSG00000153814	7	27870192	28220362	1061	147	316318	2.1823	0.014546	JAZF1
ENSG00000204930	9	35816388	35828744	29	10	321212	2.1817	0.014568	FAM221B
ENSG00000174547	11	66202546	66234209	33	14	301482	2.1815	0.014574	MRPL11
ENSG00000162490	1	11751786	11785914	118	32	280991	2.1814	0.014576	DRAXIN
ENSG00000273167	13	24553839	24895169	1522	237	329228	2.1814	0.014578	RP11-307N16.6
ENSG00000180998	14	53019866	53104431	238	42	298710	2.18	0.014627	GPR137C
ENSG00000166780	16	15528152	15718885	378	92	275853	2.1794	0.014649	C16orf45
ENSG00000075624	7	5566782	5603415	164	47	285312	2.1789	0.014669	ACTB
ENSG00000108679	17	76967320	76976191	24	13	266120	2.178	0.014704	LGALS3BP
ENSG00000145012	3	187871072	188608460	2451	313	294689	2.1771	0.014736	LPP
ENSG00000126070	1	36396319	36538101	153	34	179414	2.1765	0.014758	AGO3
ENSG00000137841	15	40570377	40600136	81	25	244634	2.1761	0.014775	PLCB2
ENSG00000130638	22	46067678	46241187	446	58	305942	2.176	0.014779	ATXN10
ENSG00000165966	12	41582250	41968392	1293	112	306152	2.1756	0.014791	PDZRN4
ENSG00000204287	6	32407619	32412823	56	12	372308	2.1756	0.014793	HLA-DRA
ENSG00000155897	8	131792547	132054672	875	118	346326	2.1752	0.014809	ADCY8
ENSG00000054654	14	64319683	64693165	956	131	330395	2.175	0.014815	SYNE2
ENSG00000124092	20	56071035	56100708	98	29	342724	2.1728	0.014896	CTCFL
ENSG00000168148	1	228612546	228613026	2	1	405198	2.1718	0.014935	HIST3H3
ENSG00000205143	9	34621376	34628104	16	7	327292	2.1718	0.014937	ARID3C
ENSG00000105556	19	305575	344798	226	21	301461	2.1714	0.014952	MIER2
ENSG00000205423	16	50058321	50070999	34	9	343995	2.1711	0.014962	CNEP1R1
ENSG00000105641	19	17982782	18005983	83	17	273709	2.1706	0.01498	SLC5A5
ENSG00000197409	6	26197068	26199521	14	6	267026	2.1701	0.015001	HIST1H3D
ENSG00000167094	9	130478345	130493879	23	7	309505	2.1699	0.015008	TTC16
ENSG00000163082	2	223289236	223425667	407	81	312667	2.1698	0.015011	SGPP2
ENSG00000214511	12	51347705	51364289	84	10	363981	2.1697	0.015014	HIGD1C
ENSG00000142453	19	10982189	11033453	125	28	271178	2.1689	0.015045	CARM1
ENSG00000160991	7	102073553	102097268	73	20	332866	2.1687	0.015053	ORAI2
ENSG00000165553	14	77731826	77737655	14	7	312819	2.1684	0.015064	NGB
ENSG00000127863	13	24144509	24250232	388	65	339520	2.1682	0.015073	TNFRSF19
ENSG00000179344	6	32627244	32636160	780	43	299970	2.168	0.015081	HLA-DQB1
ENSG00000163328	2	175296966	175351822	132	25	322149	2.1678	0.015088	GPR155
ENSG00000197226	5	179289066	179334859	59	23	267609	2.1678	0.015089	TBC1D9B
ENSG00000065717	19	2997636	3047633	211	53	280588	2.1676	0.015096	TLE2
ENSG00000069974	15	55495164	55611311	470	65	348810	2.1667	0.015129	RAB27A
ENSG00000126001	20	34042985	34099804	79	17	322377	2.1666	0.015133	CEP250
ENSG00000173898	11	66452719	66496697	50	27	237086	2.1666	0.015134	SPTBN2
ENSG00000188710	9	133768815	133769225	3	2	278138	2.1664	0.015142	QRFP
ENSG00000005882	17	48172101	48189516	65	16	359852	2.1661	0.015152	PDK2
ENSG00000158528	7	94536514	94925727	853	99	315401	2.1658	0.015163	PPP1R9A
ENSG00000105146	19	57742377	57746916	16	5	329223	2.1656	0.01517	AURKC
ENSG00000151748	14	51098776	51135049	114	19	332815	2.1651	0.015192	SAV1
ENSG00000117266	1	205473723	205501921	129	41	342623	2.1645	0.015212	CDK18
ENSG00000161328	11	537527	554916	99	20	306003	2.1642	0.015225	LRRC56
ENSG00000197982	1	38272651	38275126	2	1	168821	2.164	0.015232	C1orf122
ENSG00000263812	18	74240612	74322925	480	106	337661	2.1634	0.015255	LINC00908
ENSG00000146648	7	55086714	55324313	835	166	310462	2.1631	0.015265	EGFR
ENSG00000198816	19	7580178	7585912	13	6	287912	2.163	0.015272	ZNF358
ENSG00000176601	2	135722061	135805038	254	29	275241	2.1629	0.015274	MAP3K19
ENSG00000165792	14	21457929	21465189	40	17	266958	2.1621	0.015305	METTL17
ENSG00000110324	11	117857063	117872196	52	12	292838	2.1611	0.015342	IL10RA
ENSG00000172967	22	17264302	17302589	97	20	299635	2.1609	0.015351	XKR3
ENSG00000117228	1	89518002	89531043	38	11	333178	2.1604	0.01537	GBP1
ENSG00000109943	11	122709208	122743347	111	32	321979	2.1602	0.015379	CRTAM
ENSG00000273274	1	32930670	32962287	53	19	181924	2.1601	0.015381	ZBTB8B
ENSG00000156256	21	30396950	30426809	47	17	317083	2.16	0.015385	USP16
ENSG00000104356	8	99129525	99172062	214	24	357526	2.1598	0.015392	POP1
ENSG00000168495	8	22102617	22112113	28	7	302042	2.159	0.015424	POLR3D
ENSG00000187079	11	12695969	12966298	555	92	274650	2.1586	0.015439	TEAD1
ENSG00000175866	17	79008948	79091232	445	85	333875	2.1585	0.015446	BAIAP2
ENSG00000165115	9	86451613	86536342	234	27	275632	2.1575	0.015482	KIF27
ENSG00000162819	1	222885895	222908538	42	17	314554	2.1573	0.01549	BROX
ENSG00000181722	3	114056941	114866118	1807	222	309645	2.1567	0.015516	ZBTB20
ENSG00000135537	6	108616098	108847999	497	66	298496	2.1564	0.015526	LACE1
ENSG00000198839	7	111846643	111983151	392	39	317463	2.1544	0.015604	ZNF277
ENSG00000131470	17	40724333	40729849	13	6	206456	2.1543	0.015609	PSMC3IP
ENSG00000135778	1	233086351	233119628	73	12	364168	2.1533	0.015648	NTPCR
ENSG00000165617	14	59100685	59115039	27	12	290942	2.1527	0.015671	DACT1
ENSG00000101350	20	30865467	30922814	88	15	300224	2.1526	0.015676	KIF3B
ENSG00000134899	13	103497194	103528345	70	16	349653	2.1518	0.015705	ERCC5
ENSG00000144642	3	29322473	30051886	2930	319	341538	2.1517	0.01571	RBMS3
ENSG00000146842	7	129804555	129847610	110	21	336800	2.1516	0.015715	TMEM209
ENSG00000146678	7	45927956	45933267	14	6	322526	2.151	0.015739	IGFBP1
ENSG00000245317	5	179286013	179288283	6	3	260771	2.1502	0.015772	CTC-241N9.1
ENSG00000170647	11	100862811	100864663	9	3	327860	2.15	0.015779	TMEM133
ENSG00000162695	1	101361632	101447309	167	27	274828	2.1497	0.01579	SLC30A7
ENSG00000132680	1	155882834	155904191	27	9	284959	2.1497	0.015791	KIAA0907
ENSG00000005243	17	46103533	46115392	28	12	348098	2.1496	0.015792	COPZ2
ENSG00000124610	6	26017260	26018040	5	3	326684	2.149	0.015817	HIST1H1A
ENSG00000107745	10	74127098	74385899	468	29	291344	2.1489	0.015819	MICU1
ENSG00000119203	2	9563697	9613230	101	14	282303	2.1484	0.015842	CPSF3
ENSG00000157211	1	54598747	54619443	85	22	319788	2.1481	0.015851	CDCP2
ENSG00000188611	10	51942538	52008370	65	13	281209	2.1481	0.015851	ASAH2
ENSG00000010318	3	52444673	52457657	20	13	229085	2.1463	0.015925	PHF7
ENSG00000224854	9	21967137	21967738	1	1	24019	2.1459	0.01594	C9orf53
ENSG00000269533	19	57901252	57931362	75	18	336265	2.1454	0.01596	AC003002.6
ENSG00000115085	2	98330023	98356325	80	21	267774	2.1442	0.01601	ZAP70
ENSG00000170004	17	7788124	7816078	50	22	272655	2.1436	0.016031	CHD3
ENSG00000170364	3	4344988	4359251	32	13	313894	2.1434	0.01604	SETMAR
ENSG00000173862	7	33765593	33768068	9	5	279267	2.1433	0.016046	RP11-89N17.1
ENSG00000243927	21	35445524	35515334	145	33	303856	2.1431	0.016051	MRPS6
ENSG00000166402	11	8040791	8127659	295	70	292335	2.1429	0.01606	TUB
ENSG00000165943	14	93648541	93651273	4	2	402350	2.1429	0.016061	MOAP1
ENSG00000197008	7	64254766	64294054	168	20	339662	2.1428	0.016064	ZNF138
ENSG00000181803	14	21108855	21109850	7	3	326560	2.1426	0.016073	OR6S1
ENSG00000184281	11	2421718	2425106	15	10	109847	2.1418	0.016107	TSSC4
ENSG00000043514	1	40306723	40349183	128	23	271053	2.1406	0.016154	TRIT1
ENSG00000012124	19	35810164	35838258	117	44	329415	2.1404	0.016163	CD22
ENSG00000205693	12	27915671	27924209	38	4	358990	2.1403	0.016166	MANSC4
ENSG00000126091	1	44171495	44396831	526	53	296459	2.1403	0.016167	ST3GAL3
ENSG00000135723	16	67263290	67281561	25	9	366240	2.1397	0.016191	FHOD1
ENSG00000171984	20	5731039	5844558	390	83	286656	2.1396	0.016193	C20orf196
ENSG00000136531	2	166095912	166248818	372	50	338047	2.1393	0.016207	SCN2A
ENSG00000125753	19	46009837	46030241	68	16	320451	2.139	0.016219	VASP
ENSG00000187634	1	860260	879955	76	20	157871	2.1376	0.016276	SAMD11
ENSG00000172731	10	72058729	72142382	351	56	345688	2.137	0.0163	LRRC20
ENSG00000100095	22	26565440	26779562	611	143	326830	2.1364	0.016322	SEZ6L
ENSG00000214357	5	172068269	172118543	142	32	353924	2.1363	0.016326	NEURL1B
ENSG00000100336	22	36585172	36600886	70	13	344837	2.1357	0.016352	APOL4
ENSG00000130348	6	107077453	107116292	180	28	333207	2.1355	0.016359	QRSL1
ENSG00000127483	1	21069154	21113816	111	22	287527	2.1349	0.016385	HP1BP3
ENSG00000165105	9	85594500	85678092	185	26	248875	2.1347	0.016394	RASEF
ENSG00000197183	20	31030862	31172876	249	54	248460	2.1342	0.016413	C20orf112
ENSG00000116473	1	112084840	112259313	543	80	277131	2.1339	0.016424	RAP1A
ENSG00000171509	4	159236463	159574524	1091	39	334604	2.1337	0.016435	RXFP1
ENSG00000077522	1	236849754	236927931	314	58	308698	2.1335	0.016441	ACTN2
ENSG00000171443	19	56111388	56114504	4	2	205447	2.1335	0.016443	ZNF524
ENSG00000139155	12	20848289	20906320	250	38	310364	2.1332	0.016453	SLCO1C1
ENSG00000143674	1	233463514	233520894	139	20	346424	2.1332	0.016454	MLK4
ENSG00000168528	1	31882412	31907525	79	14	323030	2.1331	0.016456	SERINC2
ENSG00000120318	5	141032968	141061788	86	29	332755	2.133	0.016462	ARAP3
ENSG00000175575	11	73587744	73638790	177	22	328517	2.133	0.016463	PAAF1
ENSG00000108064	10	60144782	60158981	53	14	330359	2.1319	0.016507	TFAM
ENSG00000156261	21	30428126	30446118	34	17	263892	2.1315	0.016523	CCT8
ENSG00000157851	2	27070615	27173219	179	24	298117	2.1305	0.016564	DPYSL5
ENSG00000198429	19	11998599	12025144	60	15	350820	2.1305	0.016565	ZNF69
ENSG00000185359	17	79650356	79670168	97	15	337075	2.1301	0.016582	HGS
ENSG00000110717	11	67798084	67804111	12	7	270507	2.1298	0.016594	NDUFS8
ENSG00000217128	5	130977407	131132710	214	32	297130	2.1296	0.016603	FNIP1
ENSG00000152234	18	43664110	43684300	94	11	348960	2.1294	0.016612	ATP5A1
ENSG00000183431	1	38422647	38456593	104	22	278655	2.1292	0.016619	SF3A3
ENSG00000164049	3	48413709	48442666	48	4	284577	2.128	0.016668	FBXW12
ENSG00000072818	17	7239848	7254797	33	14	293768	2.128	0.016669	ACAP1
ENSG00000135390	12	54026510	54071192	136	16	323248	2.128	0.016669	ATP5G2
ENSG00000111077	12	53440753	53458156	46	17	331740	2.1275	0.016691	TENC1
ENSG00000099822	19	589893	617159	202	53	250569	2.1271	0.016705	HCN2
ENSG00000038427	5	82767284	82878122	223	70	308830	2.1269	0.016712	VCAN
ENSG00000266953	19	34887220	34900269	31	12	286146	2.1265	0.016729	RP11-618P17.4
ENSG00000178860	8	72753784	72756703	13	6	270223	2.1262	0.016743	MSC
ENSG00000197181	8	22132810	22215076	258	24	334872	2.126	0.016753	PIWIL2
ENSG00000169902	7	65670186	65885530	540	46	274511	2.1258	0.016759	TPST1
ENSG00000092847	1	36335409	36395211	69	21	199949	2.1258	0.01676	AGO1
ENSG00000168158	16	3405889	3406924	5	3	280215	2.1252	0.016783	OR2C1
ENSG00000111801	6	26440700	26453643	40	13	330200	2.1243	0.016821	BTN3A3
ENSG00000136141	13	47127303	47327175	554	82	330828	2.124	0.016834	LRCH1
ENSG00000116183	1	176432307	176814735	836	95	322947	2.1239	0.016838	PAPPA2
ENSG00000118997	2	196602427	196933536	853	91	272963	2.1239	0.016839	DNAH7
ENSG00000152253	2	169690642	169769881	197	40	325970	2.1235	0.016855	SPC25
ENSG00000160752	1	155278539	155290457	12	5	267453	2.1235	0.016856	FDPS
ENSG00000254462	11	57480077	57559058	122	23	295477	2.1234	0.016859	TMX2-CTNND1
ENSG00000001084	6	53362139	53481768	398	82	327109	2.1232	0.016868	GCLC
ENSG00000163374	1	155629237	155658791	42	18	252859	2.1231	0.016875	YY1AP1
ENSG00000184886	17	34890847	34895159	9	5	233745	2.1221	0.016916	PIGW
ENSG00000131469	17	41150290	41154976	10	5	210820	2.1219	0.016922	RPL27
ENSG00000173431	14	21525981	21526614	2	1	405198	2.1215	0.01694	RNASE8
ENSG00000187772	6	105404923	105531207	205	50	273412	2.1215	0.01694	LIN28B
ENSG00000111671	12	6980099	6998522	43	7	297606	2.1213	0.016947	SPSB2
ENSG00000155393	16	50099852	50140298	130	15	333246	2.1208	0.016968	HEATR3
ENSG00000160972	8	145703352	145727504	46	18	260540	2.1207	0.016975	PPP1R16A
ENSG00000196184	1	159409512	159410600	5	3	331240	2.1199	0.017007	OR10J1
ENSG00000106336	7	100181605	100198740	22	11	329177	2.1195	0.017025	FBXO24
ENSG00000198862	21	30300466	30365270	159	29	321325	2.1181	0.017083	LTN1
ENSG00000093144	6	127609855	127664754	141	23	307675	2.1181	0.017084	ECHDC1
ENSG00000267941	7	65939543	65940709	4	2	214299	2.1176	0.017103	AC008267.1
ENSG00000224470	16	71879894	71919171	88	18	339866	2.1172	0.017122	ATXN1L
ENSG00000140526	15	89630690	89745591	314	60	301682	2.1169	0.017133	ABHD2
ENSG00000198794	15	75249560	75313837	191	24	337306	2.1168	0.017137	SCAMP5
ENSG00000187608	1	948803	949920	8	4	90106	2.1159	0.017177	ISG15
ENSG00000135144	12	113494514	113535833	168	43	345513	2.1149	0.017218	DTX1
ENSG00000100983	20	33516236	33543620	35	11	335375	2.1147	0.017228	GSS
ENSG00000117000	1	40627045	40706593	127	33	264061	2.1145	0.017238	RLF
ENSG00000153132	4	141309609	141349122	94	15	348468	2.1144	0.017242	CLGN
ENSG00000148541	10	61005890	61122939	240	54	288530	2.114	0.017256	FAM13C
ENSG00000174514	1	205538013	205572046	116	28	348512	2.1134	0.017283	MFSD4
ENSG00000187550	19	56041100	56048456	40	13	312277	2.1127	0.017315	SBK2
ENSG00000164889	7	150754297	150773614	53	16	347061	2.1124	0.017326	SLC4A2
ENSG00000006534	11	67776048	67796744	46	12	282093	2.1117	0.017357	ALDH3B1
ENSG00000213578	15	75118888	75124141	10	5	326437	2.1112	0.017375	CPLX3
ENSG00000011566	2	39476407	39664453	450	58	317527	2.1112	0.017379	MAP4K3
ENSG00000143776	1	227177566	227506175	1626	62	350776	2.111	0.017387	CDC42BPA
ENSG00000153993	7	84624869	84816171	346	69	313660	2.1108	0.017395	SEMA3D
ENSG00000157045	16	15131710	15149921	60	10	274588	2.1107	0.017401	NTAN1
ENSG00000186867	4	122250467	122302214	294	38	367515	2.1096	0.017445	QRFPR
ENSG00000100395	22	41601209	41627275	44	13	321677	2.1089	0.017478	L3MBTL2
ENSG00000154864	18	10666480	11148587	1856	268	333863	2.1085	0.017494	PIEZO2
ENSG00000205057	12	92813870	92821924	33	8	317150	2.1085	0.017495	CLLU1OS
ENSG00000007968	1	23832922	23857712	58	10	302054	2.1072	0.01755	E2F2
ENSG00000115760	2	32582096	32843966	745	78	289129	2.1054	0.017629	BIRC6
ENSG00000075975	3	12598513	12625212	83	16	267977	2.1052	0.017635	MKRN2
ENSG00000179934	3	39371197	39375171	9	6	232979	2.1049	0.017652	CCR8
ENSG00000168878	2	85884437	85895864	16	9	323224	2.1048	0.017655	SFTPB
ENSG00000182521	14	55880259	55923444	213	21	339507	2.1048	0.017655	TBPL2
ENSG00000177058	5	54921673	55069022	713	32	361532	2.1043	0.017676	SLC38A9
ENSG00000167548	12	49412758	49453557	41	12	330857	2.1043	0.017678	KMT2D
ENSG00000242107	3	159733811	159749210	69	12	347952	2.1041	0.017683	LINC01100
ENSG00000241106	6	32780540	32784825	28	10	369396	2.1033	0.017721	HLA-DOB
ENSG00000085999	1	46713360	46744145	47	19	259738	2.1029	0.017738	RAD54L
ENSG00000143622	1	155867599	155881195	15	6	305089	2.102	0.017778	RIT1
ENSG00000007520	16	1399241	1401912	7	3	293368	2.1013	0.017808	TSR3
ENSG00000213023	19	51124564	51171651	167	44	331884	2.1009	0.017825	SYT3
ENSG00000178498	12	57998405	58003587	8	5	307056	2.1008	0.017831	DTX3
ENSG00000114841	3	52350335	52434507	124	25	293470	2.1007	0.017835	DNAH1
ENSG00000167195	15	75550940	75562540	4	2	99577	2.1006	0.017836	GOLGA6C
ENSG00000186364	1	145586115	145589439	6	4	62875	2.1004	0.017847	NUDT17
ENSG00000125851	20	17206752	17465223	946	142	333964	2.1001	0.017861	PCSK2
ENSG00000137221	6	43445261	43474294	73	12	323790	2.0985	0.01793	TJAP1
ENSG00000159214	1	44457031	44462200	11	5	304290	2.0978	0.017962	CCDC24
ENSG00000185670	11	62515791	62521660	9	5	228141	2.0977	0.017966	ZBTB3
ENSG00000256500	14	104029299	104152261	343	39	322409	2.0972	0.01799	RP11-73M18.2
ENSG00000139579	12	56615799	56623638	9	6	234245	2.0965	0.018019	NABP2
ENSG00000171055	2	36778570	36873230	373	60	324774	2.0963	0.018029	FEZ2
ENSG00000170525	10	6186881	6277495	414	136	240861	2.0949	0.018091	PFKFB3
ENSG00000131375	3	15247659	15294425	54	26	263111	2.0948	0.018094	CAPN7
ENSG00000179603	7	126078652	126893348	2153	159	337886	2.0938	0.018138	GRM8
ENSG00000118363	11	74660292	74690076	54	22	304517	2.0934	0.018155	SPCS2
ENSG00000198121	9	113635543	113800981	547	73	337055	2.0934	0.018158	LPAR1
ENSG00000164109	4	120976763	120988229	37	8	351993	2.0933	0.018161	MAD2L1
ENSG00000164306	4	185570767	185616117	204	19	341217	2.0928	0.018182	PRIMPOL
ENSG00000205111	2	39402787	39456729	150	24	321133	2.0911	0.018259	CDKL4
ENSG00000186119	11	55587086	55588073	2	1	399503	2.0906	0.018284	OR5D18
ENSG00000185917	21	37406839	37451687	155	26	343796	2.0904	0.018289	SETD4
ENSG00000010244	17	30677136	30708905	75	20	291738	2.09	0.018311	ZNF207
ENSG00000205318	6	10633993	10647501	18	10	307549	2.0899	0.018316	GCNT6
ENSG00000152315	14	90528109	90652201	474	64	338657	2.0892	0.018347	KCNK13
ENSG00000137142	9	38408991	38424444	62	19	356017	2.0869	0.018449	IGFBPL1
ENSG00000138336	10	70320413	70454239	518	49	345285	2.086	0.018489	TET1
ENSG00000078140	4	39699664	39784412	253	27	338095	2.0853	0.01852	UBE2K
ENSG00000131849	19	58944181	58951589	15	7	273635	2.0844	0.018561	ZNF132
ENSG00000198399	2	24425733	24583583	376	32	251082	2.0841	0.018575	ITSN2
ENSG00000215277	14	23654525	23742686	360	53	329419	2.084	0.01858	C14orf164
ENSG00000145649	5	54398476	54406080	14	6	291868	2.0836	0.0186	GZMA
ENSG00000172086	2	88326724	88355248	72	16	230448	2.0835	0.018604	KRCC1
ENSG00000115641	2	105974169	106054970	307	71	333591	2.0832	0.018615	FHL2
ENSG00000135912	2	219575568	219620139	86	9	331381	2.0832	0.018615	TTLL4
ENSG00000154240	17	63631656	64188202	2168	93	334977	2.0831	0.018623	CEP112
ENSG00000101161	20	62612488	62664453	132	19	324603	2.0827	0.018642	PRPF6
ENSG00000101333	20	9049410	9461889	925	155	287541	2.0822	0.018662	PLCB4
ENSG00000235156	3	99904531	99913035	22	7	364830	2.0822	0.018663	TMEM30C
ENSG00000198722	9	35161999	35405335	445	55	321615	2.082	0.018669	UNC13B
ENSG00000169918	15	31775329	32162992	1205	68	330136	2.0817	0.018683	OTUD7A
ENSG00000073861	17	45810610	45823485	45	15	358802	2.0816	0.018689	TBX21
ENSG00000136932	9	100666771	100684852	51	11	324241	2.0814	0.018699	C9orf156
ENSG00000114204	3	167159577	167196792	117	16	338253	2.0813	0.018704	SERPINI2
ENSG00000177508	16	54317216	54320675	3	2	273929	2.081	0.018716	IRX3
ENSG00000186897	12	49726200	49730971	17	7	341640	2.0809	0.018722	C1QL4
ENSG00000134207	1	114631913	114696541	219	71	346548	2.0805	0.01874	SYT6
ENSG00000050405	12	50569571	50677329	154	25	281749	2.0794	0.018792	LIMA1
ENSG00000243646	21	34638663	34669539	89	15	329579	2.0789	0.018814	IL10RB
ENSG00000141252	17	411908	624957	820	80	297088	2.0788	0.018818	VPS53
ENSG00000139220	12	81652045	82153332	1317	138	322925	2.0787	0.018825	PPFIA2
ENSG00000182481	17	66031635	66042958	39	7	339959	2.078	0.018857	KPNA2
ENSG00000198720	17	27916787	27941779	41	17	314576	2.0764	0.01893	ANKRD13B
ENSG00000126214	14	104028233	104167888	383	41	321204	2.0754	0.018974	KLC1
ENSG00000159713	16	67423712	67427438	6	3	405198	2.0753	0.018981	TPPP3
ENSG00000119969	10	96305547	96373662	163	22	292608	2.0749	0.019	HELLS
ENSG00000104883	19	7541761	7562335	103	21	346699	2.074	0.019039	PEX11G
ENSG00000197697	6	26183958	26184454	2	1	214609	2.0729	0.019093	HIST1H2BE
ENSG00000269693	19	12636534	12691789	144	39	292096	2.0728	0.019093	CTD-2192J16.20
ENSG00000179909	19	58208735	58220579	38	11	330043	2.0728	0.019098	ZNF154
ENSG00000163584	3	170582664	170588272	16	4	350122	2.0718	0.019141	RPL22L1
ENSG00000181577	6	43968317	43973695	31	10	344635	2.0714	0.019159	C6orf223
ENSG00000126705	1	27860546	27930942	94	27	254219	2.071	0.019181	AHDC1
ENSG00000143751	1	226170403	226187032	26	13	270617	2.0709	0.019184	SDE2
ENSG00000087303	14	52471521	52535712	309	42	351741	2.0707	0.019192	NID2
ENSG00000087087	7	100472733	100486285	33	11	320703	2.0701	0.019219	SRRT
ENSG00000170471	20	37101459	37207504	147	26	311153	2.0696	0.019245	RALGAPB
ENSG00000131116	19	44111371	44124026	20	8	341164	2.0694	0.019253	ZNF428
ENSG00000162139	11	74699179	74729938	43	19	301013	2.0694	0.019255	NEU3
ENSG00000154727	21	27106881	27144771	66	18	306399	2.0688	0.019281	GABPA
ENSG00000082781	3	124480795	124620265	495	67	311688	2.0686	0.019292	ITGB5
ENSG00000269375	14	101359265	101360646	7	4	223518	2.0683	0.019304	AL117190.3
ENSG00000146039	6	25754927	25781419	107	23	331777	2.0683	0.019305	SLC17A4
ENSG00000130811	19	10225693	10230596	13	7	286846	2.0682	0.019313	EIF3G
ENSG00000162729	1	160061130	160068733	12	4	354174	2.0676	0.019341	IGSF8
ENSG00000164398	5	131142683	131347936	344	37	325080	2.0671	0.019364	ACSL6
ENSG00000165917	11	47459308	47470730	36	8	351372	2.0669	0.019371	RAPSN
ENSG00000131068	20	29956421	29961726	7	4	352371	2.0666	0.019387	DEFB118
ENSG00000151422	5	108083523	108532542	1872	108	352589	2.0665	0.019391	FER
ENSG00000076706	11	119179241	119192231	18	12	249189	2.0665	0.019392	MCAM
ENSG00000138495	3	119373360	119396301	99	11	363573	2.0647	0.019476	COX17
ENSG00000161960	17	7476024	7482323	20	8	294126	2.0641	0.019503	EIF4A1
ENSG00000176593	19	58513429	58522600	43	9	354508	2.0637	0.019524	CTD-2368P22.1
ENSG00000139352	12	103351464	103354294	4	2	289041	2.0635	0.019534	ASCL1
ENSG00000177685	11	826144	831991	27	12	303486	2.0631	0.019552	EFCAB4A
ENSG00000180354	7	30174426	30202378	108	25	328152	2.063	0.019555	MTURN
ENSG00000131378	3	16355081	16555533	643	134	292791	2.0624	0.019584	RFTN1
ENSG00000112297	6	106959730	107018326	247	31	364058	2.0611	0.019646	AIM1
ENSG00000186086	1	108918421	109013624	47	17	175069	2.0611	0.019648	NBPF6
ENSG00000112514	6	33384219	33386094	4	2	376609	2.0607	0.019667	CUTA
ENSG00000068781	2	48757064	49003654	1036	121	337754	2.0606	0.01967	STON1-GTF2A1L
ENSG00000176022	1	1167629	1170421	11	5	244746	2.0604	0.01968	B3GALT6
ENSG00000155093	7	157331750	158380480	4802	459	309078	2.0601	0.019693	PTPRN2
ENSG00000124568	6	25783125	25832287	136	27	310153	2.0599	0.019705	SLC17A1
ENSG00000132518	17	7905912	7923657	41	14	296081	2.0596	0.019718	GUCY2D
ENSG00000146872	17	60536019	60692842	273	42	268115	2.059	0.019746	TLK2
ENSG00000114547	3	125687987	125702297	34	14	302538	2.0575	0.01982	ROPN1B
ENSG00000237649	6	33359313	33377701	45	15	266680	2.0575	0.01982	KIFC1
ENSG00000065882	4	37892708	38140796	925	150	353926	2.0573	0.01983	TBC1D1
ENSG00000164040	4	129190397	129209984	37	13	228328	2.0556	0.019912	PGRMC2
ENSG00000204713	6	28870779	28891766	72	20	320646	2.0552	0.019931	TRIM27
ENSG00000196090	20	40701392	41818610	3383	335	326717	2.055	0.019939	PTPRT
ENSG00000179008	14	60863187	60982261	222	26	324072	2.0546	0.019961	C14orf39
ENSG00000107779	10	88516407	88692595	520	61	296371	2.054	0.019985	BMPR1A
ENSG00000114573	3	113465866	113530903	111	12	295088	2.0537	0.020004	ATP6V1A
ENSG00000259803	16	89262406	89268072	26	8	328012	2.0527	0.02005	SLC22A31
ENSG00000172531	11	67165654	67188654	41	12	298433	2.0519	0.020091	PPP1CA
ENSG00000183813	3	32993066	32997841	12	3	306746	2.0519	0.020091	CCR4
ENSG00000167098	20	31571579	31592239	86	14	318776	2.0518	0.020092	SUN5
ENSG00000051382	3	138372860	138553780	257	40	279521	2.0512	0.020126	PIK3CB
ENSG00000206043	18	71983048	72026422	136	22	285615	2.0505	0.020157	C18orf63
ENSG00000089123	20	13246709	13619587	1124	96	272706	2.0503	0.020168	TASP1
ENSG00000160917	7	99036545	99054994	55	13	317162	2.049	0.020231	CPSF4
ENSG00000179455	15	23810454	23873064	182	28	283937	2.0488	0.020239	MKRN3
ENSG00000184909	1	178511950	178517579	28	5	345276	2.0487	0.020245	C1ORF220
ENSG00000118515	6	134490384	134639250	474	91	324655	2.0486	0.020252	SGK1
ENSG00000161542	17	74305567	74380602	286	46	331954	2.0481	0.020277	PRPSAP1
ENSG00000166006	12	75433857	75603648	440	61	331667	2.048	0.02028	KCNC2
ENSG00000131381	3	15111580	15140670	69	7	298847	2.0478	0.02029	ZFYVE20
ENSG00000183914	17	7620672	7737062	336	69	258219	2.0469	0.020332	DNAH2
ENSG00000153294	6	47653600	47689757	132	12	341677	2.0463	0.020361	GPR115
ENSG00000226763	19	44100769	44118649	29	11	331294	2.046	0.020377	SRRM5
ENSG00000116871	1	36621180	36646450	43	13	156391	2.0457	0.020391	MAP7D1
ENSG00000262660	17	79670401	79687569	87	17	314502	2.0452	0.02042	SLC25A10
ENSG00000169180	16	28109300	28223241	143	26	264979	2.0449	0.020433	XPO6
ENSG00000186352	4	186317175	186321782	15	5	324076	2.0449	0.020433	ANKRD37
ENSG00000141552	17	79848666	79858867	11	6	177385	2.0442	0.020467	ANAPC11
ENSG00000168297	3	58318607	58411748	390	31	367147	2.044	0.020476	PXK
ENSG00000158715	1	205626979	205649587	62	25	289295	2.0431	0.020523	SLC45A3
ENSG00000126249	19	34895289	34917073	61	16	312591	2.0425	0.020549	PDCD2L
ENSG00000121966	2	136871919	136875735	5	3	394212	2.042	0.020575	CXCR4
ENSG00000161692	17	42785976	42829632	98	26	326968	2.0417	0.020592	DBF4B
ENSG00000176749	17	30813637	30818274	3	2	368579	2.0408	0.020633	CDK5R1
ENSG00000117592	1	173446405	173457946	14	6	335542	2.0408	0.020634	PRDX6
ENSG00000185532	10	52750945	54058110	4847	397	335739	2.0407	0.020641	PRKG1
ENSG00000174943	16	29916333	29938356	37	8	333852	2.0405	0.02065	KCTD13
ENSG00000173209	2	61404553	61418338	24	12	302084	2.0399	0.020681	AHSA2
ENSG00000106605	7	43798279	43846939	100	18	325335	2.0397	0.020689	BLVRA
ENSG00000167508	16	88718343	88729569	43	19	310750	2.0393	0.020708	MVD
ENSG00000124900	11	55650773	55659286	22	8	321690	2.0391	0.020721	TRIM51
ENSG00000136521	3	179322478	179345435	59	18	244340	2.039	0.020727	NDUFB5
[truncated: 17,030 more rows]

## Sheet: Supplementary Data 3
Supplementary Data 3: Gene-based analysis (MAGMA) in AFR ancestry (two-sided multiple linear regression). Significant values after Bonferroni correction (p<2.86E-06) are written in bold letters.
Gene	Chr	Start (hg37)	Stop (hg37)	Nsnps	Nparam	N	Z score	P	Symbol
ENSG00000135870	1	173900352	173991435	298	43	109393	4.8164	7.3084e-07	RC3H1
ENSG00000167748	19	51322404	51327043	30	11	109393	4.383	5.8534e-06	KLK1
ENSG00000088387	13	99445741	99738879	1111	68	109393	4.1822	1.4433e-05	DOCK9
ENSG00000074657	18	56529832	56653712	542	61	109393	4.147	1.684e-05	ZNF532
ENSG00000103485	16	29674600	29710020	114	37	109393	3.9889	3.3184e-05	QPRT
ENSG00000138430	2	174937175	175113426	706	44	109393	3.9583	3.7741e-05	OLA1
ENSG00000152061	1	174128548	174964445	2336	54	109393	3.8228	6.5981e-05	RABGAP1L
ENSG00000103275	16	1355548	1377019	2	1	109393	3.7002	0.00010773	UBE2I
ENSG00000145757	5	94987885	95034415	138	26	109393	3.6851	0.0001143	SPATA9
ENSG00000122483	1	93645476	93744287	4	2	109393	3.6153	0.00015002	CCDC18
ENSG00000173612	6	117113248	117150200	129	27	109393	3.6062	0.00015535	GPRC6A
ENSG00000117601	1	173872947	173886516	32	11	109393	3.5904	0.00016506	SERPINC1
ENSG00000132016	19	13993161	14017265	121	16	109393	3.5691	0.00017911	C19orf57
ENSG00000124496	6	42192669	42419789	869	128	109393	3.5583	0.00018662	TRERF1
ENSG00000006695	17	13972813	14111994	506	59	109393	3.5554	0.00018868	COX10
ENSG00000137216	6	44094651	44123256	134	27	109393	3.544	0.00019707	TMEM63B
ENSG00000162753	1	173469603	173572233	414	42	109393	3.5367	0.00020258	SLC9C2
ENSG00000124440	19	46800303	46846690	234	60	109393	3.5186	0.00021689	HIF3A
ENSG00000170324	10	49364601	49482941	438	52	109393	3.5166	0.00021855	FRMPD2
ENSG00000112640	6	42952237	42980080	123	24	109393	3.4962	0.00023598	PPP2R5D
ENSG00000164050	3	48445261	48471594	73	18	109393	3.4872	0.00024407	PLXNB1
ENSG00000135862	1	182992595	183114727	507	22	109393	3.4595	0.00027057	LAMC1
ENSG00000164054	3	48509197	48542259	106	22	109393	3.4129	0.00032136	SHISA5
ENSG00000158874	1	161192082	161193421	2	1	109393	3.387	0.00035331	APOA2
ENSG00000117593	1	173793641	173827684	86	21	109393	3.3715	0.00037374	DARS2
ENSG00000010244	17	30677136	30708905	94	24	109393	3.3588	0.00039145	ZNF207
ENSG00000103316	16	21250195	21314404	147	31	109393	3.348	0.00040695	CRYM
ENSG00000108666	17	30651584	30677042	64	18	109393	3.3478	0.00040724	C17orf75
ENSG00000145391	4	140417095	140527853	453	95	109393	3.346	0.00040996	SETD7
ENSG00000261949	19	49927006	49932075	15	9	109393	3.2875	0.00050541	GFY
ENSG00000118515	6	134490384	134639250	620	117	109393	3.2726	0.00053277	SGK1
ENSG00000104808	19	49436939	49448226	81	15	109393	3.2629	0.00055136	DHDH
ENSG00000221866	7	131808091	132333447	2638	240	109393	3.2627	0.00055175	PLXNA4
ENSG00000260238	1	156182773	156213123	97	27	109393	3.2469	0.00058343	PMF1-BGLAP
ENSG00000160783	1	156182784	156212874	95	26	109393	3.2436	0.00059007	PMF1
ENSG00000124541	6	42989383	43001894	40	13	109393	3.2384	0.00060106	RRP36
ENSG00000134215	1	108113782	108507766	1657	143	109393	3.2196	0.0006418	VAV3
ENSG00000250722	5	42799982	42887494	461	59	109393	3.2175	0.00064658	SEPP1
ENSG00000185274	7	70597155	71178585	3288	224	109393	3.2137	0.00065523	WBSCR17
ENSG00000146215	6	43267448	43276535	21	10	109393	3.1839	0.00072659	CRIP3
ENSG00000143190	1	167190066	167396582	486	46	109393	3.1693	0.00076412	POU2F1
ENSG00000124702	6	42981951	42989036	21	8	109393	3.1668	0.00077066	KLHDC3
ENSG00000111490	12	65174589	65274812	337	46	109393	3.1278	0.00088068	TBC1D30
ENSG00000160785	1	156163880	156182587	41	12	109393	3.1114	0.00093086	SLC25A44
ENSG00000120333	1	174979925	174992561	42	18	109393	3.1055	0.00094972	MRPS14
ENSG00000006118	11	60691935	60704631	53	12	109393	3.1045	0.00095307	TMEM132A
ENSG00000260001	19	7981030	7983982	5	3	109393	3.0966	0.00097884	TGFBR3L
ENSG00000076321	1	173684080	173755840	202	25	109393	3.0931	0.00099028	KLHL20
ENSG00000188386	9	104353897	104357283	10	5	109393	3.0854	0.0010165	PPP3R2
ENSG00000120334	1	173768688	173793858	71	15	109393	3.0841	0.0010209	CENPL
ENSG00000006659	19	40194946	40200084	23	9	109393	3.0812	0.0010309	LGALS14
ENSG00000196628	18	52889562	53332018	1025	106	109393	3.0805	0.0010332	TCF4
ENSG00000010810	6	111981535	112194655	768	74	109393	3.0791	0.0010381	FYN
ENSG00000142444	19	11039409	11044211	13	5	109393	3.0766	0.0010467	C19orf52
ENSG00000184967	12	132628993	132637013	38	16	109393	3.056	0.0011216	NOC4L
ENSG00000177570	8	119201698	119634234	2420	196	109393	3.0499	0.0011446	SAMD12
ENSG00000160803	1	156005092	156023585	31	12	109393	3.0435	0.0011693	UBQLN4
ENSG00000089558	17	40308909	40333296	69	21	109393	3.0237	0.0012484	KCNH4
ENSG00000064490	19	19303008	19312678	41	6	109393	3.0166	0.001278	RFXANK
ENSG00000104894	19	49838428	49846592	27	7	109393	3.0147	0.0012864	CD37
ENSG00000180992	6	44081194	44095194	49	14	109393	3.0029	0.0013373	MRPL14
ENSG00000128567	7	131185021	131242976	261	80	109393	2.9951	0.001372	PODXL
ENSG00000224531	6	11094266	11138964	4	2	109393	2.981	0.0014367	SMIM13
ENSG00000140382	15	77712754	77777949	250	42	109393	2.972	0.0014792	HMG20A
ENSG00000248369	4	133356957	133368390	40	13	109393	2.9717	0.0014809	RP11-62N21.1
ENSG00000122729	9	32384618	32454767	359	65	109393	2.9679	0.0014992	ACO1
ENSG00000138433	2	175212750	175260443	176	42	109393	2.9582	0.001547	CIR1
ENSG00000142875	1	84543745	84704181	5	2	109393	2.9518	0.0015794	PRKACB
ENSG00000198839	7	111846643	111983151	537	43	109393	2.9495	0.0015915	ZNF277
ENSG00000069345	16	46989299	47007699	21	6	109393	2.9458	0.0016105	DNAJA2
ENSG00000232112	3	48481667	48485616	12	6	109393	2.9432	0.001624	TMA7
ENSG00000198865	5	42756903	42802462	155	25	109393	2.9263	0.0017153	CCDC152
ENSG00000255046	8	11655437	11660077	3	2	109393	2.9242	0.0017267	RP11-297N6.4
ENSG00000181472	6	151685252	151712683	87	22	109393	2.9129	0.0017906	ZBTB2
ENSG00000068831	11	64494383	64512928	40	15	109393	2.9128	0.0017909	RASGRP2
ENSG00000221947	8	71581600	71702606	609	30	109393	2.9095	0.0018103	XKR9
ENSG00000004838	3	50378541	50384283	12	5	109393	2.8976	0.00188	ZMYND10
ENSG00000185278	1	173837220	173872687	87	18	109393	2.8975	0.0018806	ZBTB37
ENSG00000117500	1	93615299	93646285	1	1	109393	2.8955	0.001893	TMED5
ENSG00000118096	11	118415243	118443685	148	21	109393	2.8946	0.001898	IFT46
ENSG00000125266	13	107142079	107187462	207	68	109393	2.8906	0.0019225	EFNB2
ENSG00000135503	12	52345451	52390862	119	31	109393	2.8876	0.0019409	ACVR1B
ENSG00000070718	8	42010464	42029191	78	19	109393	2.8832	0.0019681	AP3M2
ENSG00000068028	3	50367219	50378411	38	13	109393	2.8831	0.0019689	RASSF1
ENSG00000068976	11	64513861	64527769	16	8	109393	2.878	0.0020009	PYGM
ENSG00000114268	3	48555117	48599448	114	28	109393	2.8684	0.0020629	PFKFB4
ENSG00000217702	2	74361599	74362521	5	2	109393	2.8678	0.002067	MGC10955
ENSG00000198825	10	121485609	121588652	210	46	109393	2.8638	0.0020931	INPP5F
ENSG00000197471	16	29674300	29682187	25	11	109393	2.8557	0.002147	SPN
ENSG00000105479	19	48799714	48825151	168	30	109393	2.852	0.0021719	CCDC114
ENSG00000233224	6	27860477	27860963	2	1	109393	2.8441	0.0022269	HIST1H2AM
ENSG00000149295	11	113280318	113346413	270	58	109393	2.8438	0.0022289	DRD2
ENSG00000100577	14	77787227	77797940	52	18	109393	2.8397	0.0022575	GSTZ1
ENSG00000105392	19	48322703	48346587	238	51	109393	2.8395	0.0022595	CRX
ENSG00000198785	9	104331635	104500862	859	55	109393	2.8318	0.0023146	GRIN3A
ENSG00000198797	1	177140633	177251558	281	63	109393	2.8316	0.0023156	BRINP2
ENSG00000062822	19	50887461	50921273	281	38	109393	2.8228	0.00238	POLD1
ENSG00000128617	7	128412545	128415844	21	10	109393	2.8161	0.0024304	OPN1SW
ENSG00000150656	18	72201675	72254448	282	85	109393	2.8151	0.0024384	CNDP1
ENSG00000189283	3	59735036	61237133	9180	599	109393	2.8143	0.0024442	FHIT
ENSG00000114388	3	50384761	50388522	11	6	109393	2.8119	0.0024626	NPRL2
ENSG00000171222	20	34541539	34547394	13	5	109393	2.8095	0.0024807	SCAND1
ENSG00000001630	7	91741465	91772266	96	16	109393	2.8074	0.0024971	CYP51A1
ENSG00000206531	3	112534556	112565703	126	25	109393	2.8069	0.0025008	CD200R1L
ENSG00000109182	4	48988264	49064098	148	17	109393	2.8051	0.0025147	CWH43
ENSG00000152223	18	43427574	43547240	565	53	109393	2.8045	0.0025194	EPG5
ENSG00000143184	1	168545711	168551315	27	13	109393	2.7936	0.0026064	XCL1
ENSG00000146122	6	39760142	39872648	583	115	109393	2.7923	0.0026169	DAAM2
ENSG00000196950	2	196440701	196602426	550	78	109393	2.787	0.0026598	SLC39A10
ENSG00000144810	3	99357319	99518070	626	82	109393	2.7787	0.0027287	COL8A1
ENSG00000105705	19	19386827	19431653	135	25	109393	2.7766	0.0027464	SUGP1
ENSG00000164134	4	140222609	140341187	393	38	109393	2.7725	0.0027815	NAA15
ENSG00000183161	11	22644079	22647387	11	6	109393	2.7667	0.002831	FANCF
ENSG00000256269	11	118955576	118964259	22	12	109393	2.7629	0.0028647	HMBS
ENSG00000115685	2	242088991	242123067	133	29	109393	2.7547	0.0029377	PPP1R7
ENSG00000058091	7	90095738	90839905	3290	140	109393	2.7534	0.002949	CDK14
ENSG00000155330	16	46830519	46865323	47	10	109393	2.7519	0.0029623	C16orf87
ENSG00000205307	7	100169855	100171270	3	2	109393	2.7467	0.0030098	SAP25
ENSG00000240720	7	91741473	91808845	189	26	109393	2.7435	0.0030394	LRRD1
ENSG00000080824	14	102547075	102606036	245	46	109393	2.7414	0.0030591	HSP90AA1
ENSG00000179242	20	59827482	60515673	4017	431	109393	2.737	0.0031	CDH4
ENSG00000172007	4	140374386	140397763	99	22	109393	2.7341	0.0031275	RAB33B
ENSG00000164053	3	48488114	48507115	50	11	109393	2.7337	0.0031314	ATRIP
ENSG00000196961	19	50270225	50310370	166	39	109393	2.7322	0.0031461	AP2A1
ENSG00000114626	3	127391778	127399768	31	14	109393	2.7257	0.0032082	ABTB1
ENSG00000111640	12	6643093	6647537	1	1	109393	2.7197	0.003267	GAPDH
ENSG00000254349	8	75512010	75735548	1014	88	109393	2.719	0.003274	RP11-758M4.1
ENSG00000165997	10	18948334	18970568	121	31	109393	2.7114	0.0033497	ARL5B
ENSG00000132334	10	129705325	129884119	947	169	109393	2.7114	0.0033504	PTPRE
ENSG00000154710	7	66147151	66276451	423	28	109393	2.7054	0.0034115	RABGEF1
ENSG00000269360	15	93749295	93751277	9	5	109393	2.6996	0.0034716	AC112693.2
ENSG00000063127	19	49792895	49828482	146	27	109393	2.6962	0.0035071	SLC6A16
ENSG00000167491	19	19496635	19619740	324	43	109393	2.6956	0.0035128	GATAD2A
ENSG00000144460	2	226265364	226518734	839	96	109393	2.6916	0.003556	NYAP2
ENSG00000204344	6	31938868	31950598	24	8	109393	2.6907	0.0035647	STK19
ENSG00000137575	8	59465483	59495419	158	28	109393	2.6871	0.0036033	SDCBP
ENSG00000078114	10	21068902	21463116	1969	207	109393	2.6855	0.0036212	NEBL
ENSG00000101638	18	44259081	44339220	431	88	109393	2.6755	0.0037312	ST8SIA5
ENSG00000244362	21	31933194	31933633	1	1	109393	2.6743	0.003744	KRTAP19-7
ENSG00000160183	21	43791999	43816955	139	43	109393	2.6726	0.0037631	TMPRSS3
ENSG00000074219	19	49843852	49865714	108	24	109393	2.6686	0.0038081	TEAD2
ENSG00000145113	3	195473636	195539148	330	61	109393	2.6679	0.0038164	MUC4
ENSG00000225697	3	48663156	48672926	22	7	109393	2.6665	0.0038322	SLC26A6
ENSG00000162892	1	207070788	207077484	21	8	109393	2.6646	0.0038534	IL24
ENSG00000162676	1	92940319	92952433	29	12	109393	2.6631	0.0038717	GFI1
ENSG00000184635	19	20011722	20046384	141	26	109393	2.6629	0.0038739	ZNF93
ENSG00000152092	1	176826438	177134109	920	127	109393	2.6603	0.0039032	ASTN1
ENSG00000243335	7	66093868	66276446	605	32	109393	2.6598	0.0039096	KCTD7
ENSG00000235194	14	23764852	23772057	25	11	109393	2.6533	0.0039857	PPP1R3E
ENSG00000137171	6	43008515	43042837	89	20	109393	2.6514	0.004008	KLC4
ENSG00000116586	1	156024543	156028301	3	2	109393	2.6478	0.0040508	LAMTOR2
ENSG00000130529	19	49660998	49715093	325	55	109393	2.647	0.0040602	TRPM4
ENSG00000127914	7	91570181	91739987	469	24	109393	2.646	0.0040729	AKAP9
ENSG00000164077	3	49946302	49967606	45	15	109393	2.6441	0.0040955	MON1A
ENSG00000197442	6	136878185	137113656	894	124	109393	2.6403	0.004142	MAP3K5
ENSG00000214700	12	27233991	27235447	12	5	109393	2.6347	0.0042107	C12orf71
ENSG00000126391	11	65154070	65180996	84	20	109393	2.6339	0.0042209	FRMD8
ENSG00000152465	10	15144583	15210692	369	69	109393	2.632	0.0042444	NMT2
ENSG00000177181	1	42846466	42888249	8	4	109393	2.6309	0.0042576	RIMKLA
ENSG00000135845	1	172339329	172413230	205	45	109393	2.6279	0.0042961	PIGC
ENSG00000173402	3	49506146	49573048	174	31	109393	2.6229	0.0043596	DAG1
ENSG00000173517	15	77400471	77712486	1151	49	109393	2.6204	0.0043912	PEAK1
ENSG00000183955	12	123868320	123893905	94	20	109393	2.6168	0.0044374	SETD8
ENSG00000111361	12	124104953	124118313	63	17	109393	2.6142	0.0044719	EIF2B1
ENSG00000176678	16	86609974	86615303	23	12	109393	2.6135	0.0044804	FOXL1
ENSG00000089847	19	4183351	4224811	1	1	109393	2.6059	0.004582	ANKRD24
ENSG00000130881	19	33668509	33698694	153	45	109393	2.603	0.0046208	LRP3
ENSG00000114353	3	50263724	50296787	81	15	109393	2.6011	0.0046463	GNAI2
ENSG00000010610	12	6896024	6929974	8	5	109393	2.5967	0.0047068	CD4
ENSG00000129933	19	19431490	19469563	128	26	109393	2.5943	0.0047395	MAU2
ENSG00000176136	18	13824154	13826861	23	6	109393	2.5933	0.0047523	MC5R
ENSG00000087076	19	49316274	49339935	111	33	109393	2.5927	0.0047613	HSD17B14
ENSG00000184544	17	9674751	9694614	61	20	109393	2.592	0.0047715	DHRS7C
ENSG00000145029	3	49460379	49466759	12	6	109393	2.5905	0.004792	NICN1
ENSG00000169018	15	68570141	68588203	72	13	109393	2.5808	0.0049284	FEM1B
ENSG00000120262	6	151815165	151942328	829	90	109393	2.5807	0.0049295	CCDC170
ENSG00000137310	6	31126319	31134936	62	11	109393	2.5797	0.0049438	TCF19
ENSG00000269358	1	224215760	224216371	5	2	109393	2.5738	0.0050289	AC138393.1
ENSG00000169635	22	21771693	21805752	14	5	109393	2.5734	0.0050358	HIC2
ENSG00000133943	14	91526677	91691976	672	92	109393	2.5718	0.0050582	C14orf159
ENSG00000188171	19	20802867	20844402	326	29	109393	2.5715	0.0050622	ZNF626
ENSG00000136986	8	124025404	124054663	114	28	109393	2.5684	0.0051089	DERL1
ENSG00000104885	19	2164148	2232577	7	4	109393	2.5575	0.0052712	DOT1L
ENSG00000185966	1	152538130	152539248	3	2	109393	2.5567	0.005283	LCE3E
ENSG00000152464	10	15139179	15181817	255	54	109393	2.5515	0.0053633	RPP38
ENSG00000242616	9	114423615	114432526	47	16	109393	2.5511	0.0053696	GNG10
ENSG00000183831	1	173578700	173639001	185	25	109393	2.5473	0.0054273	ANKRD45
ENSG00000044090	6	43005355	43021683	38	12	109393	2.5456	0.0054546	CUL7
ENSG00000004534	3	49977440	50137478	521	42	109393	2.5452	0.0054612	RBM6
ENSG00000116035	2	71127720	71160576	132	43	109393	2.5431	0.0054933	VAX2
ENSG00000172995	3	35680437	35835988	534	83	109393	2.5403	0.0055382	ARPP21
ENSG00000163607	3	112709765	112733907	99	27	109393	2.5394	0.0055517	GTPBP8
ENSG00000166224	10	72575717	72640930	302	49	109393	2.5389	0.0055599	SGPL1
ENSG00000104888	19	49932658	49945617	36	16	109393	2.5376	0.0055805	SLC17A7
ENSG00000116984	1	236958610	237067281	355	35	109393	2.5351	0.0056204	MTR
ENSG00000155906	6	151725989	151773259	271	45	109393	2.5345	0.0056309	RMND1
ENSG00000112237	6	99990256	100016849	91	23	109393	2.5313	0.0056814	CCNC
ENSG00000053900	4	25378835	25420120	216	30	109393	2.5296	0.0057092	ANAPC4
ENSG00000136875	9	116037623	116055185	81	20	109393	2.5277	0.005741	PRPF4
ENSG00000167754	19	51446559	51456349	57	26	109393	2.526	0.0057683	KLK5
ENSG00000163608	3	112721287	112738708	68	21	109393	2.5244	0.0057953	C3orf17
ENSG00000213160	2	170550998	170633499	511	69	109393	2.5233	0.0058129	KLHL23
ENSG00000137494	11	82904781	82971736	236	46	109393	2.5199	0.005869	ANKRD42
ENSG00000170091	5	173472607	173670504	978	149	109393	2.5159	0.005936	NSG2
ENSG00000137463	4	140187317	140201492	47	14	109393	2.5138	0.0059714	MGARP
ENSG00000168612	20	44509866	44513905	12	7	109393	2.5131	0.0059833	ZSWIM1
ENSG00000269858	19	41304901	41314338	30	11	109393	2.5113	0.0060152	EGLN2
ENSG00000213822	19	51979838	51994206	115	16	109393	2.5107	0.0060247	CEACAM18
ENSG00000003756	3	50126341	50156454	65	23	109393	2.5092	0.0060505	RBM5
ENSG00000159239	2	74641304	74648718	18	7	109393	2.5091	0.0060524	C2orf81
ENSG00000175449	5	94982458	95020477	96	25	109393	2.5086	0.0060602	RFESD
ENSG00000028839	6	134273308	134311570	114	18	109393	2.5083	0.006065	TBPL1
ENSG00000121905	1	33351595	33364042	1	1	109393	2.5065	0.006096	HPCA
ENSG00000182223	4	48492269	48496406	21	10	109393	2.5061	0.0061044	ZAR1
ENSG00000152104	1	214522039	214725792	1010	120	109393	2.5033	0.0061517	PTPN14
ENSG00000269955	7	139026106	139107345	320	22	109393	2.4994	0.0062209	LUC7L2
ENSG00000198598	12	132312938	132336328	130	38	109393	2.4983	0.0062393	MMP17
ENSG00000182667	11	131240373	132206716	5229	490	109393	2.4975	0.0062536	NTM
ENSG00000184508	15	91474148	91475799	8	5	109393	2.4966	0.0062701	HDDC3
ENSG00000240021	1	178482212	178517734	128	34	109393	2.4962	0.0062762	TEX35
ENSG00000146963	7	139025105	139108198	325	23	109393	2.496	0.0062796	C7orf55-LUC7L2
ENSG00000152034	6	100367786	100442123	323	64	109393	2.489	0.0064055	MCHR2
ENSG00000268688	2	37068327	37068530	1	1	109393	2.4885	0.006414	AC007382.1
ENSG00000089053	12	121746048	121837699	414	66	109393	2.4878	0.0064267	ANAPC5
ENSG00000114316	3	49315264	49378145	179	34	109393	2.4843	0.0064903	USP4
ENSG00000187672	3	55542336	56502391	4238	261	109393	2.4825	0.006523	ERC2
ENSG00000071564	19	1609291	1652604	4	2	109393	2.482	0.0065326	TCF3
ENSG00000196460	2	102013823	102091165	440	39	109393	2.4809	0.0065533	RFX8
ENSG00000128590	7	108210012	108215294	18	6	109393	2.4805	0.0065595	DNAJB9
ENSG00000113621	5	134209493	134237215	71	23	109393	2.4802	0.006565	TXNDC15
ENSG00000105143	19	15060846	15133802	620	82	109393	2.4768	0.006628	SLC1A6
ENSG00000111328	12	123745528	123756881	34	9	109393	2.4728	0.0067032	CDK2AP1
ENSG00000161267	3	197236654	197300194	360	52	109393	2.4723	0.0067118	BDH1
ENSG00000115935	2	175424300	175547644	400	62	109393	2.4713	0.0067319	WIPF1
ENSG00000158856	8	21906506	21940038	185	37	109393	2.471	0.0067374	DMTN
ENSG00000153234	2	157180944	157198860	29	14	109393	2.4691	0.0067731	NR4A2
ENSG00000159516	1	153122058	153123345	9	4	109393	2.469	0.0067744	SPRR2G
ENSG00000241595	17	39405939	39406904	9	5	109393	2.4654	0.006844	KRTAP9-4
ENSG00000178764	8	123793633	123986750	778	132	109393	2.4642	0.0068656	ZHX2
ENSG00000139998	14	65412532	65439494	85	26	109393	2.4636	0.0068773	RAB15
ENSG00000204531	6	31132119	31148508	168	28	109393	2.462	0.0069082	POU5F1
ENSG00000118420	6	83602117	83775560	670	47	109393	2.46	0.0069478	UBE3D
ENSG00000108852	17	41952725	41987068	150	28	109393	2.458	0.006986	MPP2
ENSG00000183495	12	132434508	132565005	285	36	109393	2.4564	0.0070161	EP400
ENSG00000204642	6	29690552	29706305	146	20	109393	2.4538	0.007067	HLA-F
ENSG00000108861	17	41843489	41856356	63	17	109393	2.452	0.0071037	DUSP3
ENSG00000165609	10	12207324	12238143	2	1	109393	2.4518	0.0071074	NUDT5
ENSG00000130958	9	99082988	99145992	249	37	109393	2.4515	0.007113	SLC35D2
ENSG00000239789	7	56019512	56024192	20	9	109393	2.4506	0.0071305	MRPS17
ENSG00000106609	7	66386212	66423538	95	15	109393	2.4503	0.0071368	TMEM248
ENSG00000157214	7	89796904	89867451	293	39	109393	2.4501	0.0071405	STEAP2
ENSG00000197157	7	127292234	127732661	1184	62	109393	2.45	0.0071425	SND1
ENSG00000148158	9	115513118	115643951	512	43	109393	2.4486	0.0071709	SNX30
ENSG00000213996	19	19375173	19384200	32	10	109393	2.4382	0.0073804	TM6SF2
ENSG00000079974	22	51205929	51222091	29	6	109393	2.4329	0.0074884	RABL2B
ENSG00000136895	9	129986544	130155939	534	55	109393	2.4308	0.0075328	GARNL3
ENSG00000146856	7	134671259	134832715	628	28	109393	2.425	0.0076537	AGBL3
ENSG00000160789	1	156052364	156109880	128	33	109393	2.425	0.0076551	LMNA
ENSG00000079805	19	10828755	10944164	545	56	109393	2.4246	0.0076623	DNM2
ENSG00000139624	12	50523575	50561288	126	29	109393	2.4198	0.0077641	CERS5
ENSG00000271786	10	18931405	18944123	56	14	109393	2.417	0.0078237	RP11-139J15.7
ENSG00000115548	2	86667770	86719839	156	31	109393	2.4168	0.007828	KDM3A
ENSG00000214954	8	92114060	92231464	532	52	109393	2.4164	0.0078367	LRRC69
ENSG00000155561	7	135242667	135333505	486	29	109393	2.4144	0.0078802	NUP205
ENSG00000170044	3	101818088	102198685	1462	114	109393	2.4129	0.0079136	ZPLD1
ENSG00000225885	8	119294378	119412844	674	67	109393	2.4127	0.0079169	AC023590.1
ENSG00000250151	3	9834766	9877085	7	3	109393	2.412	0.0079328	ARPC4-TTLL3
ENSG00000120805	12	101786898	101801598	43	15	109393	2.4093	0.0079925	ARL1
ENSG00000114993	2	74652963	74669549	54	19	109393	2.4088	0.008003	RTKN
ENSG00000172554	2	946554	1371385	1	1	109393	2.4055	0.008075	SNTG2
ENSG00000073734	2	169779448	169887832	621	79	109393	2.4027	0.0081371	ABCB11
ENSG00000105270	19	36505562	36524245	49	22	109393	2.4022	0.008148	CLIP3
ENSG00000109390	4	140188034	140223705	124	25	109393	2.4015	0.0081645	NDUFC1
ENSG00000198286	7	2945775	3083579	29	19	109393	2.3987	0.008227	CARD11
ENSG00000100290	22	43506754	43525718	98	25	109393	2.3986	0.0082296	BIK
ENSG00000164045	3	48198636	48229892	55	17	109393	2.3979	0.0082443	CDC25A
ENSG00000077327	10	22634399	22743153	461	50	109393	2.3972	0.0082602	SPAG6
ENSG00000156968	16	15489611	15507125	50	14	109393	2.3969	0.0082682	MPV17L
ENSG00000135070	9	88879461	88897676	48	13	109393	2.3965	0.0082762	ISCA1
ENSG00000244462	20	34236847	34252878	41	13	109393	2.3956	0.0082976	RBM12
ENSG00000176624	18	48700920	48744674	190	31	109393	2.3954	0.0083003	MEX3C
ENSG00000112651	6	43021767	43027544	16	5	109393	2.3918	0.0083829	MRPL2
ENSG00000182512	14	95999840	96011061	45	16	109393	2.3917	0.0083852	GLRX5
ENSG00000213057	1	178511887	178518024	34	8	109393	2.3901	0.0084223	C1orf220
ENSG00000006555	1	55245385	55266940	2	1	109393	2.3869	0.0084967	TTC22
ENSG00000165066	8	41502697	41508855	34	14	109393	2.3867	0.0085007	NKX6-3
ENSG00000124256	20	56178902	56195632	104	24	109393	2.3837	0.0085702	ZBP1
ENSG00000142453	19	10982189	11033453	147	29	109393	2.3837	0.0085707	CARM1
ENSG00000107201	9	32455300	32526322	379	45	109393	2.3827	0.0085936	DDX58
ENSG00000185002	6	117198375	117253326	145	31	109393	2.3824	0.008599	RFX6
ENSG00000196850	12	110969120	111021125	103	30	109393	2.3811	0.0086301	PPTC7
ENSG00000103042	16	58699013	58719008	108	21	109393	2.3798	0.0086621	SLC38A7
ENSG00000091140	7	107531415	107572175	226	39	109393	2.3789	0.0086833	DLD
ENSG00000110900	12	31079362	31149534	360	79	109393	2.3784	0.0086929	TSPAN11
ENSG00000157680	7	137065783	137531838	2178	174	109393	2.3773	0.0087207	DGKI
ENSG00000168538	4	184580420	184634745	289	47	109393	2.3764	0.0087414	TRAPPC11
ENSG00000168746	20	43080624	43093984	49	14	109393	2.3764	0.008742	C20orf62
ENSG00000125148	16	56642111	56643409	2	1	109393	2.3732	0.0088171	MT2A
ENSG00000109099	17	15133095	15168643	162	42	109393	2.3731	0.0088207	PMP22
ENSG00000142539	19	50919056	50931666	68	27	109393	2.3709	0.0088717	CTD-2545M3.6
ENSG00000101342	20	35504524	35522638	38	14	109393	2.3704	0.0088833	TLDC2
ENSG00000181626	18	12093852	12129748	195	27	109393	2.3704	0.0088856	ANKRD62
ENSG00000144724	3	61547243	62283288	3590	324	109393	2.37	0.0088937	PTPRG
ENSG00000130733	19	11033444	11039357	15	6	109393	2.369	0.008919	YIPF2
ENSG00000109381	4	139949266	140098372	515	51	109393	2.3678	0.0089472	ELF2
ENSG00000197563	18	59710800	59854351	719	38	109393	2.3669	0.008969	PIGN
ENSG00000151773	13	44398045	44453827	221	31	109393	2.3667	0.0089749	CCDC122
ENSG00000184909	1	178511950	178517579	31	8	109393	2.3646	0.0090258	C1ORF220
ENSG00000196247	7	64126511	64171404	235	30	109393	2.3641	0.0090368	ZNF107
ENSG00000122711	9	33218363	33248565	151	32	109393	2.3635	0.0090506	SPINK4
ENSG00000130558	9	137967268	138013025	326	75	109393	2.362	0.0090889	OLFM1
ENSG00000114395	3	50388126	50395891	20	8	109393	2.3618	0.0090934	CYB561D2
ENSG00000158869	1	161185024	161190489	14	7	109393	2.3608	0.009117	FCER1G
ENSG00000163995	4	7967039	8160559	24	17	109393	2.3605	0.0091248	ABLIM2
ENSG00000254901	19	19287712	19303400	93	23	109393	2.3604	0.0091285	MEF2BNB
ENSG00000163581	3	170714137	170744539	137	23	109393	2.3595	0.0091492	SLC2A2
ENSG00000003436	2	188328957	188430487	499	65	109393	2.3571	0.0092094	TFPI
ENSG00000107960	10	105642300	105677963	117	18	109393	2.3563	0.0092299	OBFC1
ENSG00000197943	16	81772702	81991899	2037	227	109393	2.3549	0.0092648	PLCG2
ENSG00000241058	10	18834490	18940551	622	42	109393	2.3547	0.0092695	NSUN6
ENSG00000184348	6	27805658	27806117	2	1	109393	2.3541	0.009284	HIST1H2AK
ENSG00000125746	19	46110252	46148887	144	36	109393	2.3537	0.0092936	EML2
ENSG00000172650	10	75434033	75457639	35	12	109393	2.3534	0.0093021	AGAP5
ENSG00000122986	12	111065646	111142755	158	31	109393	2.3516	0.0093472	HVCN1
ENSG00000249160	5	10505108	10522196	3	2	109393	2.3508	0.0093662	RP11-1C1.5
ENSG00000110075	11	68228186	68382802	591	49	109393	2.35	0.0093865	PPP6R3
ENSG00000244255	6	31895475	31919825	54	20	109393	2.3488	0.0094158	CFB
ENSG00000143199	1	167778625	167883453	371	90	109393	2.3484	0.0094282	ADCY10
ENSG00000108417	17	39577005	39580775	22	5	109393	2.3479	0.0094403	KRT37
ENSG00000176236	10	15137384	15139318	13	5	109393	2.3475	0.0094488	C10orf111
ENSG00000153406	16	4511681	4545764	172	18	109393	2.3472	0.0094564	NMRAL1
ENSG00000170608	19	46367247	46377055	41	17	109393	2.3465	0.0094753	FOXA3
ENSG00000105176	19	30414551	30506611	385	41	109393	2.345	0.0095136	URI1
ENSG00000243317	7	135347244	135378166	154	35	109393	2.3444	0.0095277	C7orf73
ENSG00000196979	9	132902889	132906498	15	7	109393	2.3404	0.0096308	AL360004.1
ENSG00000205364	16	56666145	56667898	7	3	109393	2.3395	0.0096544	MT1M
ENSG00000101104	20	43538703	43587676	222	36	109393	2.339	0.0096673	PABPC1L
ENSG00000103415	16	4524691	4560348	146	20	109393	2.3379	0.0096958	HMOX2
ENSG00000187231	2	179966419	180129517	657	52	109393	2.3327	0.0098322	SESTD1
ENSG00000114107	3	138213186	138313380	549	29	109393	2.3317	0.009857	CEP70
ENSG00000188566	9	140100147	140111461	59	21	109393	2.3285	0.0099427	NDOR1
ENSG00000104368	8	42032236	42065242	139	28	109393	2.3281	0.0099543	PLAT
ENSG00000187902	19	55940107	55954230	45	15	109393	2.3266	0.0099945	SHISA7
ENSG00000268553	5	172036245	172036436	3	2	109393	2.3257	0.010016	AC027309.1
ENSG00000165406	10	45950035	46090354	615	24	109393	2.3249	0.010039	2025-03-08
ENSG00000214021	3	9849770	9896822	3	1	109393	2.3248	0.010042	TTLL3
ENSG00000132975	13	27329341	27334922	17	8	109393	2.3231	0.010086	GPR12
ENSG00000109184	4	52709166	52783003	94	13	109393	2.3213	0.010134	DCUN1D4
ENSG00000184954	12	55862984	55863922	5	3	109393	2.3193	0.010191	OR6C70
ENSG00000259518	15	82380935	82390035	41	19	109393	2.3185	0.010211	RP11-597K23.2
ENSG00000106804	9	123714616	123812554	368	44	109393	2.3174	0.01024	C5
ENSG00000136111	13	75858808	76056250	850	122	109393	2.3159	0.010281	TBC1D4
ENSG00000010292	12	6602522	6641121	8	5	109393	2.3148	0.010311	NCAPD2
ENSG00000110768	11	18343842	18388591	154	28	109393	2.3145	0.010321	GTF2H1
ENSG00000054523	1	10270863	10441661	64	16	109393	2.3139	0.010335	KIF1B
ENSG00000188931	1	161334521	161337664	26	6	109393	2.3132	0.010357	C1orf192
ENSG00000214248	19	7963689	7968427	20	8	109393	2.313	0.010363	AC010336.1
ENSG00000164898	7	139024203	139031065	29	8	109393	2.3126	0.010374	C7orf55
ENSG00000130348	6	107077453	107116292	218	34	109393	2.3106	0.010427	QRSL1
ENSG00000105851	7	106505723	106547590	106	29	109393	2.3101	0.01044	PIK3CG
ENSG00000175899	12	9220260	9268825	1	1	109393	2.3098	0.01045	A2M
ENSG00000139865	14	38065052	38510647	1735	134	109393	2.3089	0.010474	TTC6
ENSG00000141756	17	39968932	39979465	30	11	109393	2.3018	0.010674	FKBP10
ENSG00000122254	16	22825498	22927659	406	95	109393	2.299	0.010751	HS3ST2
ENSG00000133105	13	32313674	32377009	280	53	109393	2.299	0.010753	RXFP2
ENSG00000243649	6	31895475	31919861	55	19	109393	2.2974	0.010798	CFB
ENSG00000173334	8	126442563	126450647	41	22	109393	2.2948	0.010871	TRIB1
ENSG00000163170	2	74362525	74375121	65	23	109393	2.2923	0.010944	BOLA3
ENSG00000182158	7	137559725	137686813	609	122	109393	2.2912	0.010976	CREB3L2
ENSG00000158122	9	99401859	99417585	52	14	109393	2.2909	0.010985	AAED1
ENSG00000136378	15	79051545	79103773	341	50	109393	2.2903	0.011002	ADAMTS7
ENSG00000137942	1	93913688	94020218	5	3	109393	2.2867	0.011106	FNBP1L
ENSG00000136943	9	99794940	99801925	25	11	109393	2.2862	0.01112	CTSV
ENSG00000170178	2	176964458	176966408	8	5	109393	2.2862	0.011122	HOXD12
ENSG00000120329	5	140682196	140683612	6	2	109393	2.2851	0.011153	SLC25A2
ENSG00000088899	20	3143263	3154192	1	1	109393	2.2849	0.01116	LZTS3
ENSG00000268413	17	42335297	42355825	76	26	109393	2.2827	0.011225	AC003043.1
ENSG00000094796	17	39549976	39553844	14	8	109393	2.2826	0.011227	KRT31
ENSG00000144827	3	111697857	111712210	58	13	109393	2.2818	0.011252	ABHD10
ENSG00000171509	4	159236463	159574524	1616	85	109393	2.2807	0.011284	RXFP1
ENSG00000101187	20	61273797	61317137	258	77	109393	2.2806	0.011287	SLCO4A1
ENSG00000111790	12	27091316	27119583	122	36	109393	2.2798	0.01131	FGFR1OP2
ENSG00000164049	3	48413709	48442666	83	19	109393	2.2775	0.011377	FBXW12
ENSG00000168952	14	25278862	25519503	997	111	109393	2.2774	0.011382	STXBP6
ENSG00000125637	2	113914902	113966973	181	53	109393	2.2773	0.011383	PSD4
ENSG00000183307	22	17597189	17602257	24	11	109393	2.2766	0.011405	CECR6
ENSG00000105639	19	17935589	17958880	140	42	109393	2.2759	0.011426	JAK3
ENSG00000175311	16	21244986	21263750	53	22	109393	2.2719	0.011548	ANKS4B
ENSG00000185684	12	132568828	132613029	186	23	109393	2.2703	0.011593	EP400NL
ENSG00000128482	17	19314438	19320589	12	4	109393	2.2697	0.011613	RNF112
ENSG00000174562	19	51328545	51340469	68	24	109393	2.2696	0.011616	KLK15
ENSG00000181991	15	89010684	89022222	68	8	109393	2.2673	0.011685	MRPS11
ENSG00000139173	12	44229770	44783545	2599	109	109393	2.267	0.011694	TMEM117
ENSG00000185231	18	13882043	13915706	237	34	109393	2.2665	0.011709	MC2R
ENSG00000128536	7	105517242	105676877	700	128	109393	2.2664	0.011713	CDHR3
ENSG00000067208	1	92974253	93257961	464	37	109393	2.266	0.011727	EVI5
ENSG00000110446	11	60704556	60720002	52	19	109393	2.2652	0.011749	SLC15A3
ENSG00000268858	20	62492879	62493217	1	1	109393	2.2584	0.01196	C20ORF135
ENSG00000272104	3	50388323	50405354	40	13	109393	2.2573	0.011994	XXcos-LUCA11.5
ENSG00000169439	8	97505579	97624000	595	114	109393	2.2568	0.012009	SDC2
ENSG00000143786	1	224622362	224928251	1065	101	109393	2.2555	0.012052	CNIH3
ENSG00000164794	8	110975874	110988076	26	11	109393	2.2554	0.012056	KCNV1
ENSG00000246223	14	98391947	98444461	266	51	109393	2.2504	0.012212	C14orf64
ENSG00000226887	4	53588785	53617807	77	16	109393	2.2481	0.012284	ERVMER34-1
ENSG00000130287	19	19322782	19363042	132	25	109393	2.244	0.012416	NCAN
ENSG00000067560	3	49396578	49450431	156	28	109393	2.243	0.012447	RHOA
ENSG00000111237	12	110928902	110939922	22	10	109393	2.2424	0.012468	VPS29
ENSG00000081386	9	99518147	99540411	213	15	109393	2.2415	0.012496	ZNF510
ENSG00000154252	2	242716240	242743623	115	25	109393	2.2399	0.01255	GAL3ST2
ENSG00000145022	3	49449639	49453908	7	4	109393	2.2389	0.01258	TCTA
ENSG00000167693	17	702553	883010	1	1	109393	2.2383	0.0126	NXN
ENSG00000169903	3	149191761	149221068	214	28	109393	2.2383	0.012601	TM4SF4
ENSG00000081791	5	141303373	141321612	102	14	109393	2.2382	0.012604	KIAA0141
ENSG00000149582	11	118401756	118417995	70	11	109393	2.2379	0.012613	TMEM25
ENSG00000068615	2	86441116	86565206	591	54	109393	2.2372	0.012638	REEP1
ENSG00000101400	20	31995761	32031698	142	23	109393	2.2366	0.012655	SNTA1
ENSG00000178409	6	107386386	107436473	223	67	109393	2.2363	0.012667	BEND3
ENSG00000139910	14	26912299	27066960	416	41	109393	2.2349	0.012711	NOVA1
ENSG00000081154	3	101292939	101313281	86	24	109393	2.2345	0.012727	PCNP
ENSG00000166123	16	46918290	46965209	58	15	109393	2.2333	0.012766	GPT2
ENSG00000125820	20	21491648	21494664	11	6	109393	2.2331	0.012772	NKX2-2
ENSG00000116985	1	40222854	40254533	1	1	109393	2.2322	0.0128	BMP8B
ENSG00000058404	7	44256749	44374176	517	69	109393	2.2318	0.012813	CAMK2B
ENSG00000171459	9	125512019	125513062	8	2	109393	2.2318	0.012814	OR1L6
ENSG00000160796	3	47021173	47051193	71	19	109393	2.2273	0.012962	NBEAL2
ENSG00000078018	2	210288782	210598842	1354	74	109393	2.2273	0.012965	MAP2
ENSG00000204852	12	111051832	111087235	68	25	109393	2.2256	0.013021	TCTN1
ENSG00000268302	20	25207122	25207370	1	1	109393	2.225	0.01304	AL035252.1
ENSG00000075213	7	83585093	84122040	2580	179	109393	2.2226	0.01312	SEMA3A
ENSG00000203795	10	124670217	124672627	7	5	109393	2.2224	0.013129	FAM24A
ENSG00000196517	1	44457172	44497139	3	2	109393	2.2213	0.013165	SLC6A9
ENSG00000111642	12	6679249	6716642	3	2	109393	2.2202	0.013202	CHD4
ENSG00000164494	6	107473761	107780768	1185	108	109393	2.2191	0.01324	PDSS2
ENSG00000204618	6	30038043	30043664	43	6	109393	2.2184	0.013263	RNF39
ENSG00000142186	11	65292548	65306175	19	11	109393	2.2184	0.013264	SCYL1
ENSG00000137948	1	92414928	92479983	3	2	109393	2.2172	0.013304	BRDT
ENSG00000231171	4	178649911	178911904	1366	132	109393	2.2155	0.013363	LINC01098
ENSG00000064545	19	19229978	19249322	77	19	109393	2.2134	0.013436	TMEM161A
ENSG00000138778	4	104026963	104119566	382	42	109393	2.213	0.01345	CENPE
ENSG00000137203	6	10393419	10419892	2	1	109393	2.2118	0.013491	TFAP2A
ENSG00000105717	19	19672522	19729725	151	34	109393	2.2116	0.013498	PBX4
ENSG00000101203	20	61924538	61966203	191	41	109393	2.2113	0.013508	COL20A1
ENSG00000055163	5	156693089	156822606	557	51	109393	2.2111	0.013515	CYFIP2
ENSG00000147592	8	71547553	71581409	143	25	109393	2.21	0.013553	LACTB2
ENSG00000120242	9	21409146	21410184	3	1	109393	2.2093	0.013577	IFNA8
ENSG00000243477	3	50333833	50336852	15	4	109393	2.2089	0.013592	NAT6
ENSG00000204310	6	32135989	32145873	19	9	109393	2.2082	0.013616	AGPAT1
ENSG00000114648	3	47324407	47388306	109	26	109393	2.2075	0.01364	KLHL18
ENSG00000157837	12	121200313	121342174	544	46	109393	2.207	0.013658	SPPL3
ENSG00000161649	17	41924516	41940997	84	24	109393	2.206	0.013693	CD300LG
ENSG00000106366	7	100770370	100782547	67	20	109393	2.2057	0.013702	SERPINE1
ENSG00000116171	1	53392901	53517375	71	13	109393	2.2045	0.013743	SCP2
ENSG00000057294	12	32943679	33049774	429	70	109393	2.2023	0.013823	PKP2
ENSG00000175455	3	123616152	123680564	263	39	109393	2.2009	0.013873	CCDC14
ENSG00000144655	3	39183346	39196053	38	17	109393	2.2004	0.013888	CSRNP1
ENSG00000133858	12	72003252	72061505	216	30	109393	2.1993	0.013929	ZFC3H1
ENSG00000171049	19	52255279	52273779	121	29	109393	2.1972	0.014002	FPR2
ENSG00000168268	3	52558386	52569070	39	12	109393	2.197	0.014009	NT5DC2
ENSG00000114378	3	50337320	50349812	24	9	109393	2.1952	0.014073	HYAL1
ENSG00000106331	7	127250346	127255982	20	10	109393	2.1952	0.014076	PAX4
ENSG00000135677	12	65107225	65153227	137	33	109393	2.1939	0.014123	GNS
ENSG00000137309	6	34204650	34214008	37	14	109393	2.1927	0.014164	HMGA1
ENSG00000165323	11	92085262	92629618	2003	132	109393	2.1925	0.01417	FAT3
ENSG00000119862	2	64681103	64688515	21	10	109393	2.1922	0.014181	LGALSL
ENSG00000113312	5	159436120	159492550	210	33	109393	2.1912	0.014218	TTC1
ENSG00000161558	19	48835613	48867494	165	36	109393	2.1908	0.014234	TMEM143
ENSG00000172345	15	81601394	81616524	80	32	109393	2.1894	0.014284	STARD5
ENSG00000204970	5	140165876	140391929	775	72	109393	2.187	0.014373	PCDHA1
ENSG00000090554	19	49977464	49989488	54	14	109393	2.1868	0.014379	FLT3LG
ENSG00000268465	19	48969094	48975688	28	8	109393	2.1847	0.014454	CTC-273B12.7
ENSG00000268472	11	112130988	112132117	4	2	109393	2.1846	0.01446	AP002884.2
ENSG00000101199	20	61904137	61921142	60	19	109393	2.1836	0.014496	ARFGAP1
ENSG00000182782	12	123185840	123187890	3	2	109393	2.1826	0.014534	HCAR2
ENSG00000132849	1	62208149	62629592	128	57	109393	2.1799	0.014634	INADL
ENSG00000108448	17	18601311	18639431	87	24	109393	2.179	0.014666	TRIM16L
ENSG00000137571	8	70579282	70747299	785	104	109393	2.1764	0.014762	SLCO5A1
ENSG00000116922	1	38147242	38157914	1	1	109393	2.1759	0.01478	C1orf109
ENSG00000080166	13	95089558	95131936	218	43	109393	2.175	0.014814	DCT
ENSG00000128594	7	127667124	127672160	13	7	109393	2.1747	0.014827	LRRC4
ENSG00000160161	19	19649057	19657468	19	6	109393	2.1745	0.014834	CILP2
ENSG00000184394	14	20611895	20612821	10	2	109393	2.1744	0.014839	OR4N5
ENSG00000156170	8	95907995	96128683	1175	78	109393	2.1738	0.014862	NDUFAF6
ENSG00000088926	4	187187099	187210835	95	25	109393	2.1737	0.014865	F11
ENSG00000076984	19	7968728	7979363	53	19	109393	2.1712	0.014958	MAP2K7
ENSG00000165264	9	32552997	32573160	86	24	109393	2.1711	0.01496	NDUFB6
ENSG00000101439	20	23608534	23619110	55	15	109393	2.1695	0.015022	CST3
ENSG00000142227	19	48824766	48833810	41	13	109393	2.1692	0.015035	EMP3
ENSG00000070610	9	35736863	35749983	36	12	109393	2.1684	0.015063	GBA2
ENSG00000104941	19	46298968	46318577	102	24	109393	2.167	0.015119	RSPH6A
ENSG00000145833	5	134094469	134190823	261	45	109393	2.1665	0.015135	DDX46
ENSG00000204183	20	34020827	34023248	4	2	109393	2.1665	0.015136	GDF5OS
ENSG00000164078	3	49924435	49941299	47	16	109393	2.1662	0.015147	MST1R
ENSG00000119673	14	74034324	74042357	38	17	109393	2.1656	0.015171	ACOT2
ENSG00000204356	6	31919864	31926887	18	9	109393	2.165	0.015194	NELFE
ENSG00000163291	4	79808281	79860592	210	23	109393	2.1649	0.015198	PAQR3
ENSG00000224474	10	99179228	99185831	19	8	109393	2.1647	0.015204	AL355490.1
ENSG00000042832	8	133879203	134147147	1546	133	109393	2.1645	0.015212	TG
ENSG00000176246	14	20528204	20529142	18	6	109393	2.1643	0.015221	OR4L1
ENSG00000125851	20	17206752	17465223	1184	128	109393	2.164	0.015232	PCSK2
ENSG00000184162	19	19312225	19314233	3	1	109393	2.1627	0.015284	NR2C2AP
ENSG00000096006	6	49695097	49712150	86	26	109393	2.1625	0.015289	CRISP3
ENSG00000197487	19	56687389	56697144	74	27	109393	2.1608	0.015354	GALP
ENSG00000204967	5	140186659	140391929	696	68	109393	2.1596	0.0154	PCDHA4
ENSG00000158163	3	137780832	137834660	214	29	109393	2.1588	0.015432	DZIP1L
ENSG00000010361	19	50310126	50320633	46	18	109393	2.1584	0.015448	FUZ
ENSG00000106565	7	150488373	150498448	86	27	109393	2.1579	0.015467	TMEM176B
ENSG00000159763	7	142829170	142836839	31	11	109393	2.1575	0.015485	PIP
ENSG00000164100	4	118954773	119179803	1008	49	109393	2.1574	0.015487	NDST3
ENSG00000197971	18	74690783	74845639	896	174	109393	2.1568	0.015511	MBP
ENSG00000137601	4	170314426	170533780	855	42	109393	2.1565	0.015524	NEK1
ENSG00000185163	12	132621139	132628880	56	14	109393	2.1564	0.015527	DDX51
ENSG00000203691	1	225600404	225602040	2	1	109393	2.1556	0.015556	AC092811.1
ENSG00000112782	6	45868045	46048132	892	107	109393	2.1547	0.015591	CLIC5
ENSG00000008277	7	87563458	87832204	907	80	109393	2.1545	0.015601	ADAM22
ENSG00000120910	8	22298332	22398652	454	46	109393	2.1542	0.015612	PPP3CC
ENSG00000228008	3	49941278	49954370	33	13	109393	2.154	0.015621	CTD-2330K9.3
ENSG00000183644	11	111385510	111407756	95	20	109393	2.1533	0.015648	C11orf88
ENSG00000267964	10	75531935	75532378	1	1	109393	2.153	0.01566	AC022400.2
ENSG00000176571	8	87878670	88627447	4517	162	109393	2.1522	0.015691	CNBD1
ENSG00000025423	12	57145945	57181574	82	28	109393	2.1501	0.015775	HSD17B6
ENSG00000130147	2	235860617	235964358	495	96	109393	2.1491	0.015812	SH3BP4
ENSG00000160321	19	22115760	22193751	502	35	109393	2.1489	0.015821	ZNF208
ENSG00000162722	1	248020501	248041507	125	33	109393	2.1484	0.015843	TRIM58
ENSG00000001629	7	91875548	92030698	278	40	109393	2.1476	0.015874	ANKIB1
ENSG00000072958	19	16308389	16346160	184	20	109393	2.1473	0.015884	AP1M1
ENSG00000108671	17	30771279	30810336	112	21	109393	2.1466	0.015914	PSMD11
ENSG00000124198	20	47538427	47653230	293	38	109393	2.1448	0.015984	ARFGEF2
ENSG00000104129	15	41060067	41099675	175	27	109393	2.1446	0.015993	DNAJC17
ENSG00000181915	10	64564516	64568238	10	6	109393	2.1438	0.016024	ADO
ENSG00000185989	13	114747194	114898086	858	70	109393	2.1426	0.016072	RASA3
ENSG00000155097	8	104033291	104085279	206	37	109393	2.1422	0.016088	ATP6V1C1
ENSG00000132305	2	86371055	86422893	221	25	109393	2.1416	0.016111	IMMT
ENSG00000137204	6	43263432	43273276	28	13	109393	2.1405	0.016157	SLC22A7
ENSG00000196511	7	144149034	144533488	2161	151	109393	2.1404	0.01616	TPK1
ENSG00000048545	6	42123144	42147794	217	54	109393	2.1391	0.016212	GUCA1A
ENSG00000106605	7	43798279	43846939	134	26	109393	2.1374	0.016283	BLVRA
ENSG00000250067	19	19627036	19648390	59	12	109393	2.1374	0.016283	YJEFN3
ENSG00000143155	1	168148171	168169950	89	20	109393	2.1355	0.016359	TIPRL
ENSG00000166317	10	75404639	75423561	74	15	109393	2.1352	0.016374	SYNPO2L
ENSG00000174957	11	55944094	55945032	5	3	109393	2.1346	0.016397	OR5J2
ENSG00000139697	12	123773656	123849390	294	28	109393	2.1331	0.016457	SBNO1
ENSG00000179284	19	13075973	13085567	41	17	109393	2.1331	0.01646	DAND5
ENSG00000268351	11	69587254	69587718	3	2	109393	2.133	0.016463	AP001888.1
ENSG00000172769	11	58169937	58170882	11	3	109393	2.1327	0.016474	OR5B3
ENSG00000197786	11	58125597	58126542	7	4	109393	2.1324	0.016486	OR5B17
ENSG00000179477	17	7975954	7991021	2	1	109393	2.1318	0.016512	ALOX12B
ENSG00000025156	6	122720691	122754264	93	20	109393	2.1318	0.016513	HSF2
ENSG00000167483	19	17634110	17664648	184	49	109393	2.1315	0.016525	FAM129C
ENSG00000188322	16	28303840	28335170	79	19	109393	2.131	0.016545	SBK1
ENSG00000106336	7	100181605	100198740	47	18	109393	2.1305	0.016564	FBXO24
ENSG00000119965	10	124690419	124713919	59	12	109393	2.1305	0.016566	C10orf88
ENSG00000151917	6	56819773	56892140	303	43	109393	2.1279	0.016672	BEND6
ENSG00000122786	7	134429003	134655479	945	118	109393	2.1262	0.016742	CALD1
ENSG00000221931	11	123624196	123625253	4	2	109393	2.1258	0.016758	OR6X1
ENSG00000204963	5	140213969	140391929	577	60	109393	2.1234	0.016858	PCDHA7
ENSG00000198963	9	77112281	77308093	626	83	109393	2.1227	0.016891	RORB
ENSG00000256771	19	19976695	20005483	107	21	109393	2.1204	0.016985	ZNF253
ENSG00000106018	7	158820866	158937649	754	78	109393	2.1201	0.016999	VIPR2
ENSG00000151164	12	110939460	110969891	74	15	109393	2.1165	0.017152	RAD9B
ENSG00000159263	21	38071433	38122218	214	74	109393	2.1153	0.017202	SIM2
ENSG00000114650	3	47455203	47518616	87	20	109393	2.1152	0.017209	SCAP
ENSG00000143536	1	152381719	152386739	11	5	109393	2.1132	0.017293	CRNN
ENSG00000180549	9	139924626	139927462	12	6	109393	2.1125	0.017321	FUT7
ENSG00000125037	3	10004221	10052800	4	2	109393	2.1111	0.01738	EMC3
ENSG00000137409	6	36935917	36954074	111	24	109393	2.1103	0.017416	MTCH1
ENSG00000169247	5	148303202	148442726	515	62	109393	2.1066	0.017578	SH3TC2
ENSG00000179919	12	55614809	55615759	10	1	109393	2.1061	0.017597	OR10A7
ENSG00000203667	1	244998624	245008359	22	5	109393	2.1057	0.017614	COX20
ENSG00000171346	17	39669995	39678781	43	14	109393	2.1052	0.017635	KRT15
ENSG00000155085	6	109814059	110012420	1026	38	109393	2.1038	0.017696	AK9
ENSG00000084774	2	27440258	27466811	84	19	109393	2.1038	0.017699	CAD
ENSG00000139370	12	129277739	129308528	186	30	109393	2.1036	0.017706	SLC15A4
ENSG00000084090	2	96850597	96874563	42	13	109393	2.1022	0.017766	STARD7
ENSG00000258429	16	69362524	69364498	10	6	109393	2.1022	0.017767	PDF
ENSG00000178502	17	40009797	40021684	50	9	109393	2.1001	0.01786	KLHL11
ENSG00000025772	20	43570771	43589127	60	22	109393	2.1001	0.017862	TOMM34
ENSG00000160799	3	46963216	47023500	241	28	109393	2.0998	0.017871	CCDC12
ENSG00000255408	5	140180783	140391929	721	69	109393	2.0997	0.017878	PCDHA3
ENSG00000110514	11	47290712	47351582	201	33	109393	2.0995	0.017888	MADD
ENSG00000014641	2	63815743	63834331	36	9	109393	2.0961	0.018035	MDH1
ENSG00000137500	11	82970139	82997450	91	25	109393	2.0947	0.018099	CCDC90B
ENSG00000065154	10	126085872	126107545	99	20	109393	2.0941	0.018124	OAT
ENSG00000148841	10	106071894	106098162	78	26	109393	2.093	0.018176	ITPRIP
ENSG00000089094	12	121866900	122018920	683	75	109393	2.0918	0.018229	KDM2B
ENSG00000100448	14	25042728	25045466	12	6	109393	2.0915	0.018241	CTSG
ENSG00000260234	3	150600784	150659530	320	90	109393	2.0905	0.018289	RP11-166N6.3
ENSG00000135973	2	105858200	105859924	5	3	109393	2.0899	0.018313	GPR45
ENSG00000187498	13	110801318	110959496	889	160	109393	2.0894	0.018337	COL4A1
ENSG00000149305	11	113775399	113817287	179	35	109393	2.0877	0.018412	HTR3B
ENSG00000204965	5	140201222	140391929	633	55	109393	2.0873	0.01843	PCDHA5
ENSG00000090615	12	133345495	133405444	293	48	109393	2.0821	0.018668	GOLGA3
ENSG00000258674	19	19627036	19646885	57	12	109393	2.0813	0.018701	CTC-260F20.3
ENSG00000162761	1	165171104	165325952	554	98	109393	2.0805	0.018741	LMX1A
ENSG00000166948	20	2361554	2413399	5	2	109393	2.08	0.018764	TGM6
ENSG00000141096	16	68009566	68014732	14	6	109393	2.0795	0.018784	DPEP3
ENSG00000181004	4	123653857	123666098	48	15	109393	2.0771	0.018896	BBS12
ENSG00000165672	10	120927215	120938345	43	12	109393	2.0758	0.018956	PRDX3
ENSG00000062598	20	44994688	45061704	195	28	109393	2.0755	0.018971	ELMO2
ENSG00000146205	2	242127924	242164792	186	49	109393	2.0751	0.01899	ANO7
ENSG00000114450	3	179116990	179169378	234	49	109393	2.075	0.018993	GNB4
ENSG00000145283	4	87744621	87770416	91	27	109393	2.0746	0.019011	SLC10A6
ENSG00000182870	12	132680924	132905935	908	106	109393	2.0744	0.019021	GALNT9
ENSG00000156172	8	96257147	96281429	127	31	109393	2.0721	0.019127	C8orf37
ENSG00000138031	2	25042038	25142708	5	3	109393	2.0683	0.019304	ADCY3
ENSG00000268317	16	56662971	56666150	17	9	109393	2.0674	0.019349	AC026461.1
ENSG00000146678	7	45927956	45933267	16	8	109393	2.0664	0.019396	IGFBP1
ENSG00000106034	7	120628731	120937498	1307	105	109393	2.0662	0.019403	CPED1
ENSG00000259494	15	89002707	89010650	45	8	109393	2.065	0.01946	MRPL46
ENSG00000188707	7	150026938	150029808	24	9	109393	2.0636	0.019527	ZBED6CL
ENSG00000134249	1	120436156	120439118	3	1	109393	2.0635	0.019535	ADAM30
ENSG00000185803	8	145577795	145584932	21	7	109393	2.0635	0.019535	SLC52A2
ENSG00000171345	17	39679869	39684560	14	6	109393	2.0633	0.019543	KRT19
ENSG00000131473	17	40023161	40086795	180	28	109393	2.0631	0.019551	ACLY
ENSG00000174500	3	111839688	111852152	37	14	109393	2.063	0.019555	GCSAM
ENSG00000172046	3	49145479	49158371	28	10	109393	2.0629	0.01956	USP19
ENSG00000088727	3	47269516	47324941	105	24	109393	2.0624	0.019585	KIF9
ENSG00000173908	17	38948455	38956211	42	15	109393	2.0613	0.019635	KRT28
ENSG00000183549	16	20420856	20452658	263	20	109393	2.0564	0.019874	ACSM5
ENSG00000179902	1	109648573	109656479	29	11	109393	2.0563	0.019876	C1orf194
ENSG00000171017	19	7953390	7966901	38	16	109393	2.0562	0.01988	LRRC8E
ENSG00000186792	3	50330262	50336899	25	6	109393	2.0553	0.019924	HYAL3
ENSG00000196305	9	94972489	95056038	223	34	109393	2.0551	0.019932	IARS
ENSG00000164530	6	36922209	36932613	49	18	109393	2.0551	0.019934	PI16
ENSG00000100580	14	77801364	77843452	147	32	109393	2.0529	0.020042	TMED8
ENSG00000133935	14	76116134	76127532	21	6	109393	2.0522	0.020077	C14orf1
ENSG00000025434	11	47269851	47290396	55	13	109393	2.0505	0.02016	NR1H3
ENSG00000166250	11	122943035	123065989	685	98	109393	2.0495	0.020205	CLMP
ENSG00000197579	9	32540542	32552551	31	9	109393	2.049	0.020231	TOPORS
ENSG00000018408	3	149235022	149454501	1117	135	109393	2.0486	0.020251	WWTR1
ENSG00000198492	1	29063133	29096287	2	1	109393	2.0483	0.020264	YTHDF2
ENSG00000068745	3	48725436	48777786	158	30	109393	2.048	0.020279	IP6K2
ENSG00000005175	12	48057070	48099844	124	27	109393	2.0478	0.020289	RPAP3
ENSG00000161594	17	39991937	40004636	58	10	109393	2.0476	0.0203	KLHL10
ENSG00000163082	2	223289236	223425667	489	94	109393	2.0456	0.020398	SGPP2
ENSG00000222012	7	157406715	157411457	21	8	109393	2.044	0.020476	AC005481.5
ENSG00000205363	15	74032141	74045088	52	20	109393	2.0426	0.020546	C15orf59
ENSG00000253506	17	59667794	59668563	4	1	109393	2.0423	0.020562	NACA2
ENSG00000168291	3	58413357	58419584	19	7	109393	2.0411	0.020618	PDHB
ENSG00000135931	2	232063260	232239548	677	78	109393	2.0397	0.020688	ARMC9
ENSG00000154415	7	113516832	113715975	908	43	109393	2.0388	0.020733	PPP1R3A
ENSG00000246705	12	14927270	14930936	11	7	109393	2.0379	0.020781	H2AFJ
ENSG00000119685	14	76099968	76421421	889	75	109393	2.0362	0.020865	TTLL5
ENSG00000070915	16	56899119	56949762	342	52	109393	2.0359	0.020879	SLC12A3
ENSG00000255482	11	102337986	102369532	146	37	109393	2.0357	0.020888	RP11-315O6.2
ENSG00000184357	6	27834570	27835359	4	2	109393	2.0346	0.020945	HIST1H1B
ENSG00000163382	1	156561554	156564091	9	4	109393	2.034	0.020973	APOA1BP
ENSG00000123338	12	54891495	54937726	150	51	109393	2.034	0.020976	NCKAP1L
ENSG00000126467	19	50243010	50266587	108	34	109393	2.0337	0.020989	TSKS
ENSG00000092847	1	36335409	36395211	5	3	109393	2.0335	0.021003	AGO1
ENSG00000158488	1	158323254	158327343	26	5	109393	2.0333	0.021009	CD1E
ENSG00000197301	12	66245120	66275947	57	15	109393	2.0331	0.021022	RP11-366L20.2
ENSG00000232671	1	151252500	151254405	3	1	109393	2.0328	0.021035	RP11-126K1.2
ENSG00000162493	1	13909960	13944452	1	1	109393	2.0325	0.02105	PDPN
ENSG00000112494	6	167684657	167729507	423	56	109393	2.0325	0.021051	UNC93A
ENSG00000151876	5	41925356	41941845	41	14	109393	2.0325	0.021051	FBXO4
ENSG00000148680	10	92500578	92617671	504	35	109393	2.0321	0.021071	HTR7
ENSG00000072609	12	133398773	133532890	509	56	109393	2.0319	0.02108	CHFR
ENSG00000255150	12	104697517	104698980	6	4	109393	2.0319	0.021084	EID3
ENSG00000230873	6	17102489	17131603	111	19	109393	2.0315	0.0211	STMND1
ENSG00000137225	6	44126548	44152139	134	39	109393	2.0299	0.021183	CAPN11
ENSG00000151532	10	114206756	114578503	1274	151	109393	2.0299	0.021183	VTI1A
ENSG00000164199	5	89825161	90460038	2965	152	109393	2.0287	0.021247	GPR98
ENSG00000178928	19	48304500	48322308	121	30	109393	2.0273	0.021317	TPRX1
ENSG00000204969	5	140174444	140391929	743	63	109393	2.0267	0.021349	PCDHA2
ENSG00000110108	11	60681346	60690915	26	9	109393	2.0252	0.021422	TMEM109
ENSG00000091527	3	133292574	133309105	71	19	109393	2.0247	0.021448	CDV3
ENSG00000006042	17	31254928	31272124	66	19	109393	2.024	0.021487	TMEM98
ENSG00000180336	17	42733762	42767676	81	24	109393	2.0222	0.021579	C17orf104
ENSG00000139722	12	123349882	123380991	89	24	109393	2.0204	0.021669	VPS37B
ENSG00000163832	3	47537130	47555251	37	13	109393	2.0198	0.021704	ELP6
ENSG00000164603	7	112459202	112579971	448	22	109393	2.0196	0.02171	C7orf60
ENSG00000089486	16	4560676	4588829	124	26	109393	2.0181	0.021789	CDIP1
ENSG00000171560	4	155504278	155511918	12	6	109393	2.017	0.021848	FGA
ENSG00000204856	12	110906169	110928190	41	12	109393	2.0163	0.021887	FAM216A
ENSG00000106025	7	120427376	120498456	215	44	109393	2.0162	0.021888	TSPAN12
ENSG00000078304	14	102228135	102394326	773	91	109393	2.016	0.021902	PPP2R5C
ENSG00000101746	18	31431064	31804916	1309	88	109393	2.0156	0.021922	NOL4
ENSG00000258386	14	32476108	32487891	39	16	109393	2.0147	0.02197	RP11-187E13.2
ENSG00000149634	20	44515128	44516274	5	2	109393	2.0146	0.021976	SPATA25
ENSG00000163479	1	155978839	155990750	29	9	109393	2.0122	0.022099	SSR2
ENSG00000129250	17	4901243	4931696	2	1	109393	2.012	0.022112	KIF1C
ENSG00000148483	10	17794251	17842867	2	1	109393	2.0119	0.022113	TMEM236
ENSG00000186306	1	158368312	158369256	11	7	109393	2.0118	0.022119	OR10T2
ENSG00000100739	14	96722161	96735304	70	23	109393	2.0099	0.022224	BDKRB1
ENSG00000164113	4	123300121	123350957	197	43	109393	2.0096	0.022235	ADAD1
ENSG00000162894	1	207077731	207096592	45	17	109393	2.0093	0.022255	FAIM3
ENSG00000170486	12	52979373	52995322	80	18	109393	2.0089	0.022272	KRT72
ENSG00000185905	16	29753784	29757327	12	5	109393	2.0089	0.022274	C16orf54
ENSG00000117971	15	78916461	79020096	453	68	109393	2.0083	0.022306	CHRNB4
ENSG00000151422	5	108083523	108532542	2413	90	109393	2.0072	0.022362	FER
ENSG00000136930	9	127115745	127177723	173	32	109393	2.0069	0.022382	PSMB7
ENSG00000213689	3	48506445	48509044	8	4	109393	2.0069	0.022383	TREX1
ENSG00000196177	10	124768495	124817827	231	41	109393	2.0062	0.022419	ACADSB
ENSG00000186977	21	31873975	31874435	1	1	109393	2.0062	0.02242	KRTAP19-5
ENSG00000115317	2	74756504	74760472	11	7	109393	2.0039	0.02254	HTRA2
ENSG00000143870	2	10923517	10978103	10	6	109393	2.0034	0.022566	PDIA6
ENSG00000267812	21	37270353	37270727	1	1	109393	2.0033	0.02257	FKSG68
ENSG00000139405	12	113623331	113630173	27	12	109393	2.003	0.022591	RITA1
ENSG00000166090	14	23842018	23845612	7	3	109393	2.0022	0.022631	IL25
ENSG00000186010	19	19626545	19644285	54	11	109393	2.0016	0.022665	NDUFA13
ENSG00000185614	3	49840687	49842463	6	3	109393	2.001	0.022696	FAM212A
ENSG00000021645	14	78708734	80330762	6668	398	109393	1.9985	0.022834	NRXN3
ENSG00000061938	3	195590235	195638816	176	40	109393	1.9977	0.022877	TNK2
ENSG00000066923	7	99775186	99819111	121	16	109393	1.9975	0.022884	STAG3
ENSG00000146476	6	151773422	151791236	77	20	109393	1.997	0.022913	C6orf211
ENSG00000122140	9	138391830	138396519	22	9	109393	1.9969	0.022916	MRPS2
ENSG00000171984	20	5731039	5844558	7	5	109393	1.9968	0.022925	C20orf196
ENSG00000132603	16	69373333	69377014	16	6	109393	1.996	0.022964	NIP7
ENSG00000128512	7	111366166	111846466	2225	242	109393	1.9949	0.023027	DOCK4
ENSG00000172461	6	96463860	96663488	1023	54	109393	1.9932	0.023119	FUT9
ENSG00000147475	8	37594117	37616619	49	11	109393	1.993	0.023132	ERLIN2
ENSG00000153012	4	25000469	25032501	201	42	109393	1.9928	0.023141	LGI2
ENSG00000081842	5	140207563	140391929	610	52	109393	1.9915	0.023211	PCDHA6
ENSG00000146826	7	99752043	99756338	4	2	109393	1.9908	0.023254	C7orf43
ENSG00000164118	4	175204828	175254531	175	43	109393	1.9906	0.023262	CEP44
ENSG00000158022	1	26377795	26394927	3	2	109393	1.9905	0.023266	TRIM63
ENSG00000088808	14	104200089	104313927	510	46	109393	1.99	0.023297	PPP1R13B
ENSG00000050130	14	59951161	59972128	73	14	109393	1.9897	0.023314	JKAMP
ENSG00000214212	19	10947251	10980466	84	23	109393	1.9893	0.023333	C19orf38
ENSG00000196104	4	167654535	168155947	2077	137	109393	1.9881	0.023399	SPOCK3
ENSG00000163736	4	74852755	74853914	1	1	109393	1.9881	0.0234	PPBP
ENSG00000100450	14	25075686	25078905	15	7	109393	1.9881	0.023401	GZMH
ENSG00000215271	14	23741666	23768656	80	31	109393	1.9877	0.023421	HOMEZ
ENSG00000189362	2	191369068	191399448	95	22	109393	1.987	0.023464	TMEM194B
ENSG00000270188	1	238107024	238108575	9	4	109393	1.9869	0.023467	MTRNR2L11
ENSG00000125968	20	30193086	30194318	7	4	109393	1.986	0.023516	ID1
ENSG00000198488	11	76745385	76753096	27	10	109393	1.9857	0.023533	B3GNT6
ENSG00000146285	6	108025308	108145521	649	102	109393	1.9852	0.023562	SCML4
ENSG00000269529	12	50690489	50691718	7	4	109393	1.9833	0.023667	AC140061.12
ENSG00000104237	8	55528627	55543394	28	10	109393	1.9831	0.02368	RP1
ENSG00000143507	1	221874766	221915518	164	54	109393	1.9819	0.023745	DUSP10
ENSG00000244291	7	156431057	156433348	13	7	109393	1.9799	0.023855	C7orf13
ENSG00000196387	12	133656424	133684130	12	7	109393	1.9797	0.023869	ZNF140
ENSG00000184571	22	25115001	25170687	289	68	109393	1.9792	0.023899	PIWIL3
ENSG00000150269	11	56229945	56230877	10	4	109393	1.9777	0.023979	OR5M9
ENSG00000176658	17	30819540	31204195	1595	130	109393	1.9774	0.023997	MYO1D
ENSG00000196873	9	70856397	70914929	2	1	109393	1.9766	0.024043	CBWD3
ENSG00000214732	6	42123279	42131156	57	15	109393	1.9764	0.024057	RP1-139D8.6
ENSG00000112357	6	137143717	137235075	339	37	109393	1.9763	0.02406	PEX7
ENSG00000186105	5	61874562	61877275	7	4	109393	1.975	0.024134	LRRC70
ENSG00000187553	10	94821021	94828454	28	13	109393	1.975	0.024134	CYP26C1
ENSG00000189181	1	248844628	248845629	5	2	109393	1.9748	0.024144	OR14I1
ENSG00000204962	5	140220907	140391929	545	55	109393	1.9737	0.024205	PCDHA8
ENSG00000178015	5	94955782	94957846	4	2	109393	1.9728	0.024261	GPR150
ENSG00000112031	6	153308497	153323820	71	17	109393	1.9716	0.024326	MTRF1L
ENSG00000204961	5	140227048	140391929	541	56	109393	1.9716	0.024326	PCDHA9
ENSG00000250120	5	140235595	140391929	541	56	109393	1.9716	0.024326	PCDHA10
ENSG00000184574	12	6728001	6745613	1	1	109393	1.9714	0.02434	LPAR5
ENSG00000160868	7	99354604	99381888	72	28	109393	1.9711	0.024356	CYP3A4
ENSG00000165188	9	116059373	116065656	26	9	109393	1.9697	0.024434	RNF183
ENSG00000106436	7	101256605	101272576	88	29	109393	1.9673	0.024574	MYL10
ENSG00000214597	8	145575878	145578574	11	4	109393	1.9667	0.024606	TMEM249
ENSG00000258472	17	26782770	26941215	493	71	109393	1.9647	0.024724	RP11-192H23.4
ENSG00000139988	14	68168603	68201169	139	25	109393	1.9646	0.024731	RDH12
ENSG00000108479	17	73747675	73761792	44	21	109393	1.9644	0.024741	GALK1
ENSG00000064995	6	34845555	34855866	35	11	109393	1.9642	0.024756	TAF11
ENSG00000154678	7	31790793	32338941	3297	231	109393	1.9638	0.024774	PDE1C
ENSG00000249428	4	2451700	2464668	4	2	109393	1.9633	0.024807	RP11-503N18.3
ENSG00000130921	12	123717463	123742506	99	16	109393	1.9624	0.024859	C12orf65
ENSG00000110756	11	18300223	18343745	178	29	109393	1.9618	0.024891	HPS5
ENSG00000110422	11	33278218	33378569	215	34	109393	1.9617	0.024897	HIPK3
ENSG00000233822	6	27806323	27823487	45	22	109393	1.9617	0.024899	HIST1H2BN
ENSG00000131043	20	34824381	34858840	89	28	109393	1.9606	0.024964	AAR2
ENSG00000172757	11	65590493	65629497	117	28	109393	1.9604	0.024972	CFL1
ENSG00000133246	19	8554940	8567996	80	30	109393	1.9599	0.025003	PRAM1
ENSG00000163958	3	195924320	195938308	121	34	109393	1.9596	0.025018	ZDHHC19
ENSG00000188277	15	41062159	41064643	9	5	109393	1.9565	0.025202	C15orf62
ENSG00000128595	7	128379346	128411861	133	23	109393	1.9563	0.025212	CALU
ENSG00000153317	8	131064353	131455906	1741	64	109393	1.9562	0.025221	ASAP1
ENSG00000171557	4	155525286	155534119	17	7	109393	1.9546	0.025315	FGG
ENSG00000245680	19	37672481	37709055	141	22	109393	1.9545	0.02532	ZNF585B
ENSG00000214595	2	54950636	55199157	1244	116	109393	1.9543	0.025331	EML6
ENSG00000188659	15	82555151	82577271	68	20	109393	1.9541	0.025345	FAM154B
ENSG00000254087	8	56792372	56923940	703	69	109393	1.9538	0.025363	LYN
ENSG00000182325	8	145579091	145583036	15	5	109393	1.9531	0.025403	FBXL6
ENSG00000173432	11	18287721	18291524	25	11	109393	1.9518	0.025479	SAA1
ENSG00000063177	19	49118585	49122793	6	3	109393	1.9518	0.02548	RPL18
ENSG00000124490	6	49660073	49681274	107	18	109393	1.9513	0.02551	CRISP2
ENSG00000055813	2	56411258	56613308	1088	124	109393	1.9511	0.025523	CCDC85A
ENSG00000166261	11	123594885	123612383	63	16	109393	1.9498	0.025599	ZNF202
ENSG00000165181	9	114448453	114557288	522	33	109393	1.9497	0.025604	C9orf84
ENSG00000124003	2	223536505	223574649	160	50	109393	1.9491	0.02564	MOGAT1
ENSG00000167747	19	51300961	51308186	55	16	109393	1.947	0.025767	C19orf48
ENSG00000136653	1	206680879	206762616	392	67	109393	1.9448	0.025898	RASSF5
ENSG00000063180	19	49141199	49149569	20	7	109393	1.9436	0.025971	CA11
ENSG00000241878	22	32014477	32058418	237	34	109393	1.9427	0.026029	PISD
ENSG00000077454	7	100169855	100183776	46	15	109393	1.9411	0.026123	LRCH4
ENSG00000177045	19	46268043	46272484	16	8	109393	1.941	0.026127	SIX5
ENSG00000140577	15	91073157	91188577	621	73	109393	1.9394	0.026228	CRTC3
ENSG00000110697	11	67259239	67273734	29	14	109393	1.9388	0.02626	PITPNM1
ENSG00000237289	15	43885252	43897099	17	4	109393	1.9371	0.02637	CKMT1B
ENSG00000179528	2	74724644	74730443	24	11	109393	1.937	0.026371	LBX2
ENSG00000162241	11	65142663	65151172	29	5	109393	1.9369	0.026377	SLC25A45
ENSG00000127399	7	150019728	150035239	99	20	109393	1.9366	0.026399	LRRC61
ENSG00000001631	7	91828283	91875480	81	21	109393	1.9365	0.026402	KRIT1
ENSG00000269404	19	50922195	50934570	63	25	109393	1.936	0.026434	SPIB
ENSG00000136750	10	26505236	26593487	525	59	109393	1.9345	0.026528	GAD2
ENSG00000065060	6	34759857	34850915	376	27	109393	1.934	0.026557	UHRF1BP1
ENSG00000163866	1	35178338	35325417	13	9	109393	1.9334	0.026595	SMIM12
ENSG00000182601	16	25703347	26149009	2674	300	109393	1.933	0.026617	HS3ST4
ENSG00000144589	2	220462582	220481173	37	15	109393	1.9322	0.02667	STK11IP
ENSG00000174871	11	66045661	66052772	22	13	109393	1.9304	0.026781	CNIH2
ENSG00000178078	19	4324040	4342783	4	1	109393	1.9293	0.026849	STAP2
ENSG00000184613	12	44902058	45315631	1797	106	109393	1.9292	0.026852	NELL2
ENSG00000138085	2	27434895	27440046	12	5	109393	1.9288	0.026878	ATRAID
ENSG00000004777	19	36265434	36279724	32	16	109393	1.9278	0.026941	ARHGAP33
ENSG00000127663	19	4969125	5153606	25	12	109393	1.9263	0.027033	KDM4B
ENSG00000009830	14	77741299	77787227	187	39	109393	1.9249	0.027118	POMT2
ENSG00000135469	12	56660642	56664750	8	4	109393	1.9243	0.027162	COQ10A
ENSG00000183763	3	49866034	49894007	76	20	109393	1.924	0.027179	TRAIP
ENSG00000144713	3	12875984	12883087	1	1	109393	1.9236	0.0272	RPL32
ENSG00000249158	5	140248689	140391929	513	55	109393	1.9235	0.02721	PCDHA11
ENSG00000204291	9	101705461	101833069	612	101	109393	1.9221	0.027294	COL15A1
ENSG00000091831	6	151977826	152450754	2159	171	109393	1.922	0.0273	ESR1
ENSG00000196266	1	159283460	159284449	4	2	109393	1.9197	0.02745	OR10J3
ENSG00000165120	7	129847700	129856683	27	10	109393	1.9193	0.027476	SSMEM1
ENSG00000187492	3	49828165	49837268	16	8	109393	1.9183	0.027533	CDHR4
ENSG00000134575	11	47260853	47270457	31	8	109393	1.9182	0.027544	ACP2
ENSG00000100024	22	24863206	24924358	209	48	109393	1.918	0.027556	UPB1
ENSG00000165115	9	86451613	86536342	291	39	109393	1.9175	0.027586	KIF27
ENSG00000180539	9	139921916	139931234	27	7	109393	1.9158	0.027696	C9orf139
ENSG00000116132	1	170631869	170708560	223	53	109393	1.9156	0.027706	PRRX1
ENSG00000121406	19	58038693	58068910	96	21	109393	1.9142	0.027795	ZNF549
ENSG00000198933	17	45771447	45789416	48	14	109393	1.9136	0.027839	TBKBP1
ENSG00000091136	7	107564244	107643700	394	89	109393	1.9135	0.027843	LAMB1
ENSG00000020181	8	37641709	37702414	290	73	109393	1.913	0.027874	GPR124
ENSG00000167613	19	54865362	54882165	74	27	109393	1.9129	0.027882	LAIR1
ENSG00000152558	11	102267063	102341115	251	51	109393	1.9125	0.027906	TMEM123
ENSG00000261272	6	30978251	31003179	426	37	109393	1.9125	0.027906	MUC22
ENSG00000211455	12	27396901	27478892	313	50	109393	1.9121	0.027932	STK38L
ENSG00000115604	2	102927989	103015218	412	36	109393	1.9113	0.027981	IL18R1
ENSG00000091542	17	18086392	18113268	101	21	109393	1.9107	0.028022	ALKBH5
ENSG00000171467	6	43274872	43337216	168	34	109393	1.9097	0.028088	ZNF318
ENSG00000186298	12	111157485	111180744	70	17	109393	1.9096	0.028091	PPP1CC
ENSG00000138688	4	123073488	123283913	798	46	109393	1.9094	0.028108	KIAA1109
ENSG00000111897	6	122764499	122792967	83	20	109393	1.9091	0.028122	SERINC1
ENSG00000169413	14	21249210	21250626	4	2	109393	1.909	0.028133	RNASE6
ENSG00000268421	10	131308884	131309525	6	2	109393	1.9084	0.028172	AL355531.2
ENSG00000198574	1	162365056	162381928	53	16	109393	1.9083	0.028175	SH2D1B
ENSG00000130706	20	60877149	60883918	43	18	109393	1.9079	0.028202	ADRM1
ENSG00000167981	16	3486104	3493542	47	16	109393	1.9071	0.028255	ZNF597
ENSG00000055609	7	151832010	152133090	857	41	109393	1.9061	0.028316	KMT2C
ENSG00000127603	1	39546988	39952849	21	10	109393	1.9055	0.028358	MACF1
ENSG00000135094	12	113830250	113864106	140	27	109393	1.9051	0.028381	SDS
ENSG00000185630	1	164524821	164868533	1019	183	109393	1.9051	0.028383	PBX1
ENSG00000178252	3	49044495	49053386	15	7	109393	1.9043	0.028435	WDR6
ENSG00000132661	20	23331373	23335414	16	7	109393	1.9035	0.028486	NXT1
ENSG00000125630	2	113299492	113334635	152	26	109393	1.9029	0.028529	POLR1B
ENSG00000239389	5	140261793	140391929	478	55	109393	1.9015	0.028618	PCDHA13
ENSG00000205327	12	55886147	55887100	3	1	109393	1.9014	0.028623	OR6C68
ENSG00000182257	22	46445358	46450024	16	7	109393	1.9012	0.028638	C22orf26
ENSG00000066933	15	72114632	72410918	840	39	109393	1.901	0.02865	MYO9A
ENSG00000131652	16	3074028	3077756	2	1	109393	1.9005	0.028681	THOC6
ENSG00000204574	6	30539153	30564956	106	23	109393	1.9005	0.028681	ABCF1
ENSG00000204387	6	31802385	31807541	34	15	109393	1.9002	0.028701	C6orf48
ENSG00000181555	3	47057919	47205457	306	40	109393	1.8999	0.028726	SETD2
ENSG00000174718	12	32112304	32146039	219	45	109393	1.8994	0.028756	KIAA1551
ENSG00000160124	3	122078438	122102078	79	19	109393	1.8982	0.028836	CCDC58
ENSG00000109113	17	27041299	27045447	5	3	109393	1.8982	0.028837	RAB34
ENSG00000160180	21	43731777	43735761	15	8	109393	1.8976	0.028876	TFF3
ENSG00000166741	11	114128509	114184007	243	64	109393	1.8967	0.028931	NNMT
ENSG00000187987	6	28399707	28411279	40	11	109393	1.8966	0.028938	ZSCAN23
ENSG00000188800	1	40711619	40717363	21	6	109393	1.8961	0.028971	TMCO2
ENSG00000136319	14	20724717	20774153	289	69	109393	1.8958	0.028994	TTC5
ENSG00000175606	8	74884672	74895018	48	10	109393	1.8958	0.028994	TMEM70
ENSG00000179639	1	159259504	159278014	50	12	109393	1.8948	0.029057	FCER1A
ENSG00000188279	10	49199649	49207818	4	2	109393	1.8947	0.029063	FAM25C
ENSG00000112367	6	110012499	110146631	562	72	109393	1.8934	0.029155	FIG4
ENSG00000007216	17	26800311	26824799	69	25	109393	1.8926	0.029203	SLC13A2
ENSG00000155052	2	124782864	125672864	3277	267	109393	1.8917	0.029265	CNTNAP5
ENSG00000114487	3	108677086	108836989	823	38	109393	1.8906	0.029341	MORC1
ENSG00000161835	12	52400724	52409673	24	11	109393	1.8905	0.029343	GRASP
ENSG00000146776	7	105245514	105517050	931	180	109393	1.8902	0.029365	ATXN7L1
ENSG00000108587	17	28804380	28854610	139	31	109393	1.89	0.029376	GOSR1
ENSG00000120899	8	27168999	27316903	746	63	109393	1.8899	0.029387	PTK2B
ENSG00000136828	9	129677053	129985445	844	55	109393	1.889	0.029446	RALGPS1
ENSG00000174992	16	29789561	29793096	9	5	109393	1.8883	0.02949	ZG16
ENSG00000007944	6	16129356	16148479	2	1	109393	1.888	0.029514	MYLIP
ENSG00000223953	11	119209652	119217383	21	14	109393	1.886	0.029651	C1QTNF5
ENSG00000235718	11	119209652	119217383	21	14	109393	1.886	0.029651	MFRP
ENSG00000259159	11	119209652	119217368	21	14	109393	1.886	0.029651	MFRP
ENSG00000154001	14	63838075	64010092	946	95	109393	1.8857	0.029664	PPP2R5E
ENSG00000006059	17	39502344	39507064	13	6	109393	1.8855	0.029684	KRT33A
ENSG00000007402	3	50400233	50541675	429	42	109393	1.8853	0.029694	CACNA2D2
ENSG00000119321	9	115923286	115983641	309	38	109393	1.8852	0.029704	FKBP15
ENSG00000119669	14	77490888	77495034	11	6	109393	1.8845	0.029747	IRF2BPL
ENSG00000172732	11	65624597	65635124	28	10	109393	1.8842	0.029768	MUS81
ENSG00000100652	14	70242134	70264006	112	29	109393	1.8839	0.029792	SLC10A1
ENSG00000143753	1	224363458	224381143	72	20	109393	1.8833	0.029828	DEGS1
ENSG00000125375	14	50779044	50802276	109	18	109393	1.8826	0.029874	ATP5S
ENSG00000212993	8	128426535	128432311	60	15	109393	1.8818	0.029932	POU5F1B
ENSG00000126062	3	50392180	50397041	7	3	109393	1.8818	0.029934	TMEM115
ENSG00000075884	2	143848931	144525921	2121	187	109393	1.8815	0.029954	ARHGAP15
ENSG00000125618	2	113973574	114036527	197	38	109393	1.8809	0.029993	PAX8
ENSG00000178685	8	145051321	145086940	111	23	109393	1.8808	0.03	PARP10
ENSG00000171786	1	160336857	160342638	16	8	109393	1.8802	0.03004	NHLH1
ENSG00000204843	2	74588281	74619214	112	19	109393	1.8795	0.030087	DCTN1
ENSG00000249773	7	55954970	56022932	247	39	109393	1.8788	0.030134	MRPS17
ENSG00000138756	4	79697496	79837526	530	38	109393	1.8786	0.030147	BMP2K
ENSG00000096088	6	41704449	41721847	64	30	109393	1.8783	0.030168	PGC
ENSG00000168477	6	32008931	32083111	165	44	109393	1.8782	0.03018	TNXB
ENSG00000248801	8	69215703	69243726	97	28	109393	1.8781	0.030181	RP11-664D7.4
ENSG00000157103	3	11034410	11080933	4	2	109393	1.8769	0.030269	SLC6A1
ENSG00000143257	1	161199456	161208092	34	14	109393	1.8758	0.030341	NR1I3
ENSG00000103196	16	84853590	84954374	862	141	109393	1.8754	0.03037	CRISPLD2
ENSG00000120662	13	41790505	41837742	221	37	109393	1.8751	0.030389	MTRF1
ENSG00000117000	1	40627045	40706593	278	20	109393	1.8748	0.030408	RLF
ENSG00000186815	12	113658855	113736390	320	42	109393	1.8747	0.030419	TPCN1
ENSG00000243696	3	52847298	52869745	134	15	109393	1.8742	0.030452	RP5-966M1.6
ENSG00000226104	19	10751715	10752093	4	2	109393	1.8738	0.030482	AC011475.1
ENSG00000127083	9	95176527	95186743	23	9	109393	1.8727	0.030552	OMD
ENSG00000054967	11	73087309	73108519	76	25	109393	1.8723	0.03058	RELT
ENSG00000171161	1	249132409	249143716	29	11	109393	1.8723	0.030583	ZNF672
ENSG00000234829	9	21227242	21228221	9	3	109393	1.8721	0.030597	IFNA17
ENSG00000204540	6	31082527	31107869	316	35	109393	1.8718	0.030616	PSORS1C1
ENSG00000169359	3	155538813	155572218	143	27	109393	1.8712	0.030661	SLC33A1
ENSG00000256892	10	37890366	37891859	9	3	109393	1.8702	0.03073	MTRNR2L7
ENSG00000174898	19	5720688	5778745	3	2	109393	1.8689	0.030817	CATSPERD
ENSG00000257103	19	34663409	34720420	160	23	109393	1.8689	0.03082	LSM14A
ENSG00000140557	15	92937058	93011958	423	82	109393	1.8683	0.030861	ST8SIA2
ENSG00000143252	1	161284047	161332984	258	19	109393	1.867	0.030949	SDHC
ENSG00000172037	3	49158547	49170551	19	11	109393	1.8666	0.030982	LAMB2
ENSG00000213927	9	34661877	34664045	7	3	109393	1.8661	0.031013	CCL27
ENSG00000128815	10	49892921	50191001	1814	160	109393	1.8657	0.03104	WDFY4
ENSG00000010932	1	171217638	171255117	148	36	109393	1.8647	0.031114	FMO1
ENSG00000079459	8	11653082	11696818	13	8	109393	1.8644	0.031132	FDFT1
ENSG00000251664	5	140255058	140391929	497	56	109393	1.8626	0.031258	PCDHA12
ENSG00000143344	1	183605220	183897665	1071	95	109393	1.8625	0.031269	RGL1
ENSG00000129451	19	51515995	51523431	62	14	109393	1.8622	0.031286	KLK10
ENSG00000162980	2	152645498	152685006	135	29	109393	1.8621	0.031293	ARL5A
ENSG00000166578	12	113633246	113658899	95	25	109393	1.8615	0.031338	IQCD
ENSG00000168734	20	43160426	43252888	239	45	109393	1.8613	0.031349	PKIG
ENSG00000146352	6	123317116	123394072	258	42	109393	1.8612	0.031359	CLVS2
ENSG00000085433	1	109512836	109584850	245	34	109393	1.8606	0.031403	WDR47
ENSG00000160323	9	136279478	136324508	205	47	109393	1.8606	0.031403	ADAMTS13
ENSG00000198454	9	139863695	139866442	29	7	109393	1.8602	0.031429	C9orf141
ENSG00000010256	3	48636435	48648409	21	8	109393	1.8601	0.031435	UQCRC1
ENSG00000184381	22	38507502	38601697	357	41	109393	1.8598	0.03146	PLA2G6
ENSG00000144909	3	125247702	125313934	268	29	109393	1.8587	0.031534	OSBPL11
ENSG00000146223	6	42847356	42857663	52	14	109393	1.8587	0.031535	RPL7L1
ENSG00000183260	20	62492566	62494341	8	3	109393	1.8569	0.031662	ABHD16B
ENSG00000146216	6	43211418	43255997	138	34	109393	1.8559	0.031733	TTBK1
ENSG00000170959	11	30851916	31391357	1394	84	109393	1.8545	0.031834	DCDC1
ENSG00000187535	16	1560428	1662111	3	2	109393	1.8536	0.031897	IFT140
ENSG00000128849	15	57668165	57842925	1115	144	109393	1.8528	0.031955	CGNL1
ENSG00000109606	4	24519064	24586173	279	47	109393	1.8526	0.031972	DHX15
ENSG00000157601	21	42792231	42831141	210	39	109393	1.8526	0.031973	MX1
ENSG00000125378	14	54416454	54425479	33	13	109393	1.8524	0.031984	BMP4
ENSG00000163939	3	52579368	52719933	391	27	109393	1.8516	0.032039	PBRM1
ENSG00000051180	15	40986972	41024354	133	23	109393	1.8506	0.032117	RAD51
ENSG00000076928	19	42387228	42434302	130	12	109393	1.8504	0.032124	ARHGEF1
ENSG00000156234	4	78432907	78532988	414	66	109393	1.8502	0.032142	CXCL13
ENSG00000149506	11	60635035	60643166	19	10	109393	1.8499	0.032167	ZP1
ENSG00000180535	7	97840739	97842291	7	3	109393	1.8489	0.032236	BHLHA15
ENSG00000143353	1	219347186	219386207	57	15	109393	1.8485	0.032268	LYPLAL1
ENSG00000105699	19	35739233	35758867	99	26	109393	1.8484	0.032269	LSR
ENSG00000180329	17	42750437	42767147	36	15	109393	1.8473	0.032354	CCDC43
ENSG00000183128	10	105232561	105238997	20	6	109393	1.847	0.032377	CALHM3
ENSG00000145730	5	102089685	102366809	1067	70	109393	1.8449	0.032523	PAM
ENSG00000143167	1	167022073	167059868	146	40	109393	1.8449	0.032526	GPA33
ENSG00000189058	3	195295573	195311076	92	32	109393	1.8442	0.032578	APOD
ENSG00000213714	20	55108302	55111576	17	9	109393	1.8441	0.032582	FAM209B
ENSG00000206052	18	67068291	67516323	2413	238	109393	1.8439	0.0326	DOK6
ENSG00000164051	3	48473574	48481866	20	7	109393	1.8423	0.032714	CCDC51
ENSG00000151948	12	129337972	129469509	733	127	109393	1.8418	0.032756	GLT1D1
ENSG00000196597	9	99578754	99637905	223	40	109393	1.8415	0.032772	ZNF782
ENSG00000213999	19	19256377	19303400	257	39	109393	1.8411	0.032803	MEF2B
ENSG00000167107	17	48503519	48552206	201	46	109393	1.841	0.032814	ACSF2
ENSG00000188771	11	112118876	112131583	58	14	109393	1.8403	0.03286	PLET1
ENSG00000146263	6	97590037	97731093	416	37	109393	1.8399	0.032889	MMS22L
ENSG00000152822	6	146348782	146758734	1425	89	109393	1.8399	0.032892	GRM1
ENSG00000159055	21	33640530	33651380	36	15	109393	1.8394	0.032931	MIS18A
ENSG00000239779	2	74685456	74688018	6	3	109393	1.8393	0.032935	WBP1
ENSG00000254440	6	138537129	138539627	14	3	109393	1.8391	0.032947	PBOV1
ENSG00000159388	1	203274619	203278730	14	6	109393	1.8382	0.033018	BTG2
ENSG00000089639	19	19740285	19754476	49	16	109393	1.838	0.033028	GMIP
ENSG00000125084	12	49372398	49375459	1	1	109393	1.8379	0.03304	WNT1
ENSG00000269415	3	59957215	59957583	3	1	109393	1.8367	0.03313	NPCDR1
ENSG00000259009	19	48337701	48364769	225	38	109393	1.8365	0.033142	TPRX2P
ENSG00000065000	19	2100988	2164464	7	3	109393	1.8354	0.033225	AP3D1
ENSG00000055955	3	52846991	52865495	108	13	109393	1.835	0.033251	ITIH4
ENSG00000264324	2	74438731	74590504	506	75	109393	1.8343	0.033306	RP11-287D1.3
ENSG00000154188	8	108261721	108510283	1246	109	109393	1.8336	0.033354	ANGPT1
ENSG00000125863	20	10381657	10414870	109	17	109393	1.8331	0.033396	MKKS
ENSG00000025293	20	34359896	34538303	629	41	109393	1.8319	0.033487	PHF20
ENSG00000127125	1	42921788	42939056	1	1	109393	1.8313	0.03353	PPCS
ENSG00000118200	1	200708686	200829832	323	41	109393	1.8309	0.033554	CAMSAP2
ENSG00000132570	5	134240596	134343649	334	43	109393	1.8306	0.033578	PCBD2
ENSG00000154162	5	21750782	22853731	4992	244	109393	1.8305	0.033586	CDH12
ENSG00000141665	18	71740588	71815100	395	33	109393	1.8304	0.033595	FBXO15
ENSG00000148672	10	88810243	88854623	181	32	109393	1.8301	0.03362	GLUD1
ENSG00000197969	9	79792269	80036457	1103	55	109393	1.8293	0.033679	VPS13A
ENSG00000262621	16	3415099	3536960	170	41	109393	1.8285	0.03374	NAA60
ENSG00000135521	6	144164481	144184949	90	18	109393	1.8281	0.033771	LTV1
ENSG00000106809	9	95146249	95166978	36	10	109393	1.8279	0.033779	OGN
ENSG00000178726	20	23026270	23030378	10	5	109393	1.8277	0.033797	THBD
ENSG00000183396	3	48658192	48659288	5	3	109393	1.827	0.033849	TMEM89
ENSG00000242950	7	92097694	92107300	36	13	109393	1.8265	0.033884	ERVW-1
ENSG00000140598	15	82422571	82555104	481	43	109393	1.8263	0.033904	EFTUD1
ENSG00000242689	11	58390146	58393198	7	4	109393	1.8261	0.033916	CNTF
ENSG00000106400	7	100860949	100867471	37	13	109393	1.8255	0.033962	ZNHIT1
ENSG00000186235	2	239133193	239140318	36	14	109393	1.8251	0.03399	AC016757.3
ENSG00000106537	7	16793160	16824161	194	42	109393	1.8248	0.034012	TSPAN13
ENSG00000165233	9	95858500	95875565	83	17	109393	1.8236	0.034105	C9orf89
ENSG00000259471	15	66874528	66978132	674	91	109393	1.8236	0.034106	RP11-321F6.1
ENSG00000165215	7	73183328	73184600	2	1	109393	1.8227	0.034172	CLDN3
ENSG00000213339	19	10812106	10824113	45	16	109393	1.8216	0.034259	QTRT1
ENSG00000132563	5	137774706	137782658	21	6	109393	1.8212	0.034292	REEP2
ENSG00000108270	17	35306175	35414171	447	44	109393	1.82	0.034383	AATF
ENSG00000114923	2	220492049	220506702	26	12	109393	1.8199	0.034384	SLC4A3
ENSG00000243566	7	76139745	76648340	1477	135	109393	1.8195	0.034419	UPK3B
ENSG00000128709	2	176987088	176989853	7	4	109393	1.8194	0.034425	HOXD9
ENSG00000204539	6	31082867	31088223	73	10	109393	1.8185	0.034492	CDSN
ENSG00000172817	8	65500320	65711318	579	58	109393	1.818	0.034533	CYP7B1
ENSG00000117362	1	150237804	150241980	5	3	109393	1.8177	0.034556	APH1A
ENSG00000086102	9	33290509	33371155	271	49	109393	1.817	0.03461	NFX1
ENSG00000008300	3	48673902	48700348	52	17	109393	1.8167	0.034628	CELSR3
ENSG00000188993	4	52859868	52883786	34	11	109393	1.8164	0.034656	LRRC66
ENSG00000213676	6	32065953	32096030	72	30	109393	1.8154	0.034732	ATF6B
ENSG00000105983	7	156461646	156685924	947	59	109393	1.8149	0.03477	LMBR1
ENSG00000169618	2	68870721	68882708	52	20	109393	1.8145	0.034801	PROKR1
ENSG00000198558	6	27840926	27841289	1	1	109393	1.814	0.03484	HIST1H4L
ENSG00000086200	5	61699799	61924409	659	49	109393	1.8136	0.03487	IPO11
ENSG00000156017	9	77595936	77643339	162	39	109393	1.8114	0.035039	C9orf41
ENSG00000106823	9	95256365	95298937	107	22	109393	1.8113	0.035045	ECM2
ENSG00000268614	19	7598481	7604945	22	9	109393	1.8087	0.03525	CTD-2207O23.10
ENSG00000102882	16	30125426	30134827	25	14	109393	1.8082	0.03529	MAPK3
ENSG00000137166	6	41514164	41570122	186	33	109393	1.8075	0.035343	FOXP4
ENSG00000010818	6	143072604	143266338	601	104	109393	1.8073	0.035358	HIVEP2
ENSG00000172365	11	58189738	58190786	7	4	109393	1.8066	0.035411	OR5B2
ENSG00000143924	2	42396490	42559688	763	49	109393	1.8054	0.035507	EML4
ENSG00000104870	19	50010073	50029590	69	23	109393	1.8037	0.035638	FCGRT
ENSG00000101213	20	62159778	62168723	62	7	109393	1.8035	0.035657	PTK6
ENSG00000153233	12	71031853	71314623	1158	138	109393	1.8028	0.035712	PTPRR
ENSG00000188487	11	15133970	15268754	705	98	109393	1.8027	0.035717	INSC
ENSG00000135045	9	77561497	77567802	12	6	109393	1.8017	0.035797	C9orf40
ENSG00000174173	3	101280706	101285290	23	9	109393	1.8013	0.035831	TRMT10C
ENSG00000163017	2	74119441	74146992	183	41	109393	1.801	0.035852	ACTG2
ENSG00000127989	7	91321323	91510034	535	44	109393	1.7997	0.035951	MTERF
ENSG00000143951	2	63348518	64054977	1857	70	109393	1.7996	0.03596	WDPCP
ENSG00000104371	8	42231586	42234750	10	4	109393	1.7993	0.035988	DKK4
ENSG00000095539	10	102729275	102745628	37	11	109393	1.7983	0.036065	SEMA4G
ENSG00000177468	6	137813336	137815531	4	2	109393	1.7978	0.036107	OLIG3
ENSG00000248383	5	140306302	140391929	267	55	109393	1.7976	0.036119	PCDHAC1
ENSG00000135956	2	96914254	96931732	26	12	109393	1.7972	0.036151	TMEM127
ENSG00000112041	6	35465651	35480715	56	16	109393	1.796	0.036243	TULP1
ENSG00000095596	10	94833232	94837647	14	7	109393	1.7956	0.036279	CYP26A1
ENSG00000223417	11	89644279	89654935	1	1	109393	1.7955	0.03629	TRIM49D1
ENSG00000128829	15	40226347	40327797	482	71	109393	1.795	0.036323	EIF2AK4
ENSG00000128710	2	176973518	176984670	41	14	109393	1.795	0.036325	HOXD10
ENSG00000133116	13	33590207	33640282	231	50	109393	1.7949	0.036335	KL
ENSG00000115468	2	233470767	233547491	265	73	109393	1.7944	0.036377	EFHD1
ENSG00000197901	11	62703857	62752455	123	21	109393	1.7939	0.036417	SLC22A6
ENSG00000138092	2	25016005	25045245	2	1	109393	1.7921	0.036558	CENPO
ENSG00000137869	15	51500254	51630807	623	73	109393	1.792	0.03657	CYP19A1
ENSG00000162366	1	47649265	47656716	1	1	109393	1.791	0.03665	PDZK1IP1
ENSG00000179934	3	39371197	39375171	8	5	109393	1.7903	0.036704	CCR8
ENSG00000105642	19	18062102	18110889	210	44	109393	1.7897	0.036751	KCNN1
ENSG00000141977	19	16272179	16284336	50	12	109393	1.7895	0.036767	CIB3
ENSG00000140299	15	59951345	59981733	127	16	109393	1.7893	0.036785	BNIP2
ENSG00000269490	6	33663196	33663474	2	1	109393	1.7891	0.036799	SBP1
ENSG00000095739	10	28966271	28971868	23	10	109393	1.7886	0.036836	BAMBI
ENSG00000148180	9	123970072	124095121	498	51	109393	1.7882	0.036871	GSN
ENSG00000162891	1	207038699	207042568	14	8	109393	1.7879	0.036895	IL20
ENSG00000213533	3	52870235	52931612	275	35	109393	1.7871	0.036964	TMEM110
ENSG00000133055	1	203136939	203144941	26	10	109393	1.7866	0.037003	MYBPH
ENSG00000184384	11	95709762	96076344	1587	223	109393	1.7858	0.037067	MAML2
ENSG00000176244	10	15119522	15130775	86	26	109393	1.7857	0.037072	ACBD7
ENSG00000189030	1	156268415	156269428	2	1	109393	1.7837	0.037233	VHLL
ENSG00000106351	7	100136834	100165842	51	13	109393	1.7835	0.037256	AGFG2
ENSG00000144959	3	172348039	172429008	378	73	109393	1.7832	0.037279	NCEH1
ENSG00000165995	10	18429606	18830798	2284	251	109393	1.7825	0.037336	CACNB2
ENSG00000182324	19	48958766	48969367	35	11	109393	1.7815	0.037413	KCNJ14
ENSG00000135049	9	88161455	88356944	560	55	109393	1.7811	0.03745	AGTPBP1
ENSG00000100206	22	38914954	38966291	108	26	109393	1.7805	0.037498	DMC1
ENSG00000119638	14	75548822	75594047	115	24	109393	1.7802	0.037521	NEK9
ENSG00000105443	19	48972289	48985571	60	14	109393	1.7799	0.037545	CYTH2
ENSG00000091127	7	105080108	105162714	407	72	109393	1.7797	0.037562	PUS7
ENSG00000170231	5	159614374	159665742	356	45	109393	1.7796	0.037574	FABP6
ENSG00000039600	5	157052687	157098488	210	39	109393	1.7786	0.037656	SOX30
ENSG00000147471	8	37620111	37637283	60	15	109393	1.7784	0.037673	PROSC
ENSG00000143126	1	109792641	109818372	94	28	109393	1.7779	0.037709	CELSR2
ENSG00000153029	1	181003067	181031074	106	30	109393	1.7777	0.037724	MR1
ENSG00000118997	2	196602427	196933536	1046	46	109393	1.777	0.037787	DNAH7
ENSG00000135679	12	69201956	69239214	125	29	109393	1.7768	0.037801	MDM2
ENSG00000166913	20	43514317	43537173	65	17	109393	1.7764	0.037832	YWHAB
ENSG00000085832	1	51819935	51985000	636	38	109393	1.776	0.037866	EPS15
ENSG00000248592	3	52867137	52931578	294	36	109393	1.7757	0.037892	TMEM110-MUSTN1
ENSG00000081138	18	63417488	63548638	783	90	109393	1.775	0.037948	CDH7
ENSG00000154153	5	16473147	16617167	9	6	109393	1.7749	0.037959	FAM134B
ENSG00000164125	4	159045626	159094470	195	30	109393	1.7742	0.038015	FAM198B
ENSG00000165060	9	71650175	71715094	292	41	109393	1.7739	0.038038	FXN
ENSG00000198271	17	39305178	39306054	6	4	109393	1.7739	0.038038	KRTAP4-5
ENSG00000131435	5	131593364	131609147	63	19	109393	1.7737	0.038057	PDLIM4
ENSG00000164048	3	48282590	48340743	150	23	109393	1.7733	0.03809	ZNF589
ENSG00000162521	1	33116743	33151812	4	2	109393	1.7733	0.038092	RBBP4
ENSG00000070961	12	89981828	90103077	329	55	109393	1.7728	0.038128	ATP2B1
ENSG00000104133	15	44854894	44955876	356	28	109393	1.7726	0.038145	SPG11
ENSG00000269531	12	80198742	80202321	14	5	109393	1.7725	0.038153	AC073569.1
ENSG00000108774	17	40276994	40307035	102	19	109393	1.7714	0.038248	RAB5C
ENSG00000144659	3	39424839	39438842	87	14	109393	1.7711	0.038269	SLC25A38
ENSG00000206559	3	28390637	28579613	625	49	109393	1.7706	0.038313	ZCWPW2
ENSG00000089048	20	13694969	13765532	254	40	109393	1.77	0.038364	ESF1
ENSG00000229117	12	56510370	56511727	3	2	109393	1.7698	0.03838	RPL41
ENSG00000178537	3	48894369	48936426	75	21	109393	1.7696	0.038396	SLC25A20
ENSG00000142541	19	49990811	49995565	27	11	109393	1.7689	0.038457	RPL13A
ENSG00000132792	20	36322408	36500531	519	55	109393	1.7683	0.038508	CTNNBL1
ENSG00000268953	19	31640362	31640757	2	1	109393	1.7676	0.038567	AC020952.1
ENSG00000122194	6	161123270	161174347	265	45	109393	1.7674	0.038581	PLG
ENSG00000244094	1	153084590	153085991	8	5	109393	1.7665	0.038653	SPRR2F
ENSG00000153187	1	245014468	245027844	15	5	109393	1.7664	0.038663	HNRNPU
ENSG00000136048	12	102271129	102405908	712	92	109393	1.7651	0.038777	DRAM1
ENSG00000102780	13	42614176	42830714	867	85	109393	1.7648	0.038801	DGKH
ENSG00000141696	17	39958199	39968856	38	14	109393	1.7646	0.038819	LEPREL4
ENSG00000155970	8	16884747	16980153	492	45	109393	1.764	0.038864	MICU3
ENSG00000164438	5	170736288	170739138	8	4	109393	1.7619	0.039039	TLX3
ENSG00000187037	7	37723399	37873390	719	63	109393	1.7618	0.039051	GPR141
ENSG00000172340	3	67410884	67705038	1773	124	109393	1.7613	0.039093	SUCLG2
ENSG00000107331	9	139901686	139923367	65	24	109393	1.7602	0.039185	ABCA2
ENSG00000147862	9	14081842	14398982	1424	224	109393	1.7597	0.039227	NFIB
ENSG00000143819	1	225997794	226033260	139	39	109393	1.759	0.039285	EPHX1
ENSG00000171954	19	15619304	15663128	213	58	109393	1.7582	0.03936	CYP4F22
ENSG00000164329	5	78907943	78982471	332	21	109393	1.7576	0.03941	PAPD4
ENSG00000064989	2	188207856	188313187	372	50	109393	1.757	0.039456	CALCRL
ENSG00000124713	6	42928496	42931618	13	6	109393	1.7563	0.039514	GNMT
ENSG00000198967	1	158576229	158577170	2	1	109393	1.7557	0.039572	OR10Z1
ENSG00000272617	16	69362547	69368774	27	11	109393	1.7553	0.039606	RP11-343C2.12
ENSG00000176198	14	20710898	20711979	2	1	109393	1.7549	0.039637	OR11H4
ENSG00000269048	6	166945369	166947709	13	3	109393	1.7549	0.03964	Z98049.1
ENSG00000126461	19	50145382	50161899	39	17	109393	1.7543	0.03969	SCAF1
ENSG00000059378	7	139723544	139763521	154	32	109393	1.7535	0.039757	PARP12
ENSG00000038532	16	11038345	11276046	1162	74	109393	1.7532	0.039787	CLEC16A
ENSG00000145850	5	156346293	156390266	223	50	109393	1.7529	0.039813	TIMD4
ENSG00000104635	8	22224762	22291642	401	49	109393	1.7526	0.039833	SLC39A14
ENSG00000076201	3	47422501	47454931	40	10	109393	1.7524	0.039855	PTPN23
ENSG00000111231	12	110890289	110907073	31	11	109393	1.7524	0.039855	GPN3
ENSG00000042304	2	228474806	228498036	165	28	109393	1.7512	0.039958	C2orf83
ENSG00000124107	20	43880880	43883205	13	6	109393	1.7512	0.039958	SLPI
ENSG00000168772	4	105389469	105416058	83	25	109393	1.7512	0.039959	CXXC4
ENSG00000158062	1	26607819	26644854	1	1	109393	1.7503	0.04003	UBXN11
ENSG00000004059	7	127228399	127231759	10	4	109393	1.7501	0.040054	ARF5
ENSG00000255552	6	31679548	31681842	10	6	109393	1.7498	0.04008	LY6G6E
ENSG00000065621	10	106028631	106064703	131	21	109393	1.7497	0.040084	GSTO2
ENSG00000119703	14	75530873	75545126	47	17	109393	1.7487	0.040169	ZC2HC1C
ENSG00000109618	4	25121627	25162204	127	33	109393	1.7475	0.040274	SEPSECS
ENSG00000188186	7	99746530	99753567	16	8	109393	1.7475	0.040274	LAMTOR4
ENSG00000113889	3	186435065	186461743	187	29	109393	1.7468	0.040338	KNG1
ENSG00000144771	3	54952264	55001115	290	57	109393	1.7466	0.04035	LRTM1
ENSG00000233276	3	49394609	49396033	6	3	109393	1.7463	0.040379	GPX1
ENSG00000154646	21	19641433	19858197	1141	158	109393	1.7456	0.040442	TMPRSS15
ENSG00000075539	4	48499378	48782339	577	40	109393	1.7456	0.040444	FRYL
ENSG00000127922	7	96110938	96339203	1034	83	109393	1.7454	0.040462	SHFM1
ENSG00000138792	4	111286889	111486441	901	104	109393	1.7451	0.040486	ENPEP
ENSG00000185821	12	55820038	55820976	12	6	109393	1.7437	0.04061	OR6C76
ENSG00000134574	11	47236493	47260767	88	21	109393	1.7434	0.040628	DDB2
ENSG00000214013	15	42565431	42645864	528	35	109393	1.7433	0.040642	GANC
ENSG00000136942	9	127620159	127624260	10	5	109393	1.743	0.040666	RPL35
ENSG00000188859	1	166026674	166136206	395	44	109393	1.7429	0.040673	FAM78B
ENSG00000136238	7	6414154	6443608	3	2	109393	1.7427	0.040693	RAC1
ENSG00000189320	7	135413096	135433594	85	19	109393	1.7423	0.040728	FAM180A
ENSG00000113645	5	167718656	167899308	975	152	109393	1.7413	0.040816	WWC1
ENSG00000139350	12	97301001	97347129	147	33	109393	1.7409	0.040849	NEDD1
ENSG00000158169	9	97861336	98079991	513	53	109393	1.7407	0.04087	FANCC
ENSG00000087589	20	54987168	55034396	173	58	109393	1.7405	0.040888	CASS4
ENSG00000162946	1	231762561	232177018	1524	221	109393	1.7401	0.04092	DISC1
ENSG00000175646	16	11374693	11375207	3	2	109393	1.7399	0.04094	PRM1
ENSG00000140307	15	59930261	59949740	100	18	109393	1.7394	0.040979	GTF2A2
ENSG00000151014	4	139936943	139966906	105	27	109393	1.7394	0.040985	CCRN4L
ENSG00000226742	18	77724561	77730822	36	12	109393	1.7391	0.04101	HSBP1L1
ENSG00000213918	16	3661729	3730144	166	42	109393	1.739	0.04102	DNASE1
ENSG00000213672	3	48701364	48723797	84	21	109393	1.739	0.041021	NCKIPSD
ENSG00000119048	5	133706870	133727683	51	12	109393	1.7385	0.041065	UBE2B
ENSG00000079931	6	132617194	132722684	461	82	109393	1.7377	0.041131	MOXD1
ENSG00000268797	19	41307202	41404187	374	57	109393	1.7364	0.041247	CTC-490E21.12
ENSG00000122783	7	134777115	134855547	285	25	109393	1.7363	0.041255	C7orf49
ENSG00000148572	10	64893050	64914783	53	16	109393	1.735	0.041367	NRBF2
ENSG00000130300	19	17462257	17488159	137	38	109393	1.7343	0.041428	PLVAP
ENSG00000198821	1	167399877	167487847	295	88	109393	1.7342	0.04144	CD247
ENSG00000116584	1	155916630	155976861	115	31	109393	1.7333	0.041523	ARHGEF2
ENSG00000221852	17	39182278	39183454	10	6	109393	1.7324	0.041605	KRTAP1-5
ENSG00000173083	4	84213614	84256306	186	33	109393	1.7322	0.04162	HPSE
ENSG00000136819	9	132589569	132598142	57	7	109393	1.7322	0.041623	C9orf78
ENSG00000108342	17	38171614	38174066	15	6	109393	1.7314	0.041687	CSF3
ENSG00000171815	5	140430979	140433512	2	1	109393	1.7312	0.041709	PCDHB1
ENSG00000064489	19	19256376	19302967	253	38	109393	1.7309	0.041735	MEF2BNB-MEF2B
ENSG00000105671	19	19030484	19039436	43	17	109393	1.7307	0.041751	DDX49
ENSG00000133627	7	152456834	152552463	387	39	109393	1.7299	0.041827	ACTR3B
ENSG00000162444	1	10057264	10076078	2	1	109393	1.7292	0.041883	RBP7
ENSG00000151838	14	59971257	60043549	406	36	109393	1.7292	0.041886	CCDC175
ENSG00000011105	12	3186521	3395730	1	1	109393	1.7292	0.04189	TSPAN9
ENSG00000108064	10	60144782	60158981	70	21	109393	1.7291	0.041898	TFAM
ENSG00000145723	5	102421704	102455855	84	28	109393	1.729	0.041901	GIN1
ENSG00000135549	6	122793076	123047518	897	73	109393	1.7281	0.041982	PKIB
ENSG00000026297	6	167342992	167370679	149	48	109393	1.7277	0.042024	RNASET2
ENSG00000127252	3	192958914	192995527	162	31	109393	1.727	0.042083	HRASLS
ENSG00000135898	2	231772033	231825781	295	65	109393	1.7265	0.04213	GPR55
ENSG00000169282	3	155755490	156256545	2164	183	109393	1.7264	0.042134	KCNAB1
ENSG00000204616	6	30070674	30080883	110	25	109393	1.7261	0.042168	TRIM31
ENSG00000101216	20	62218955	62258394	164	29	109393	1.7256	0.042209	GMEB2
ENSG00000180386	17	39431911	39432949	4	2	109393	1.7256	0.04221	KRTAP9-7
ENSG00000127533	19	16999671	17003417	13	7	109393	1.7253	0.042234	F2RL3
ENSG00000181195	8	57349233	57359293	58	17	109393	1.7251	0.042253	PENK
ENSG00000188312	9	95087766	95382815	764	40	109393	1.7251	0.042258	CENPP
ENSG00000008517	16	3115298	3131908	3	2	109393	1.725	0.042259	IL32
ENSG00000152492	3	191046866	191116459	298	48	109393	1.7249	0.042275	CCDC50
ENSG00000139445	12	109715784	109747025	103	28	109393	1.7248	0.042285	FOXN4
ENSG00000198856	4	109571740	109588976	78	14	109393	1.724	0.04235	OSTC
ENSG00000107643	10	49514698	49647403	501	48	109393	1.7225	0.042485	MAPK8
ENSG00000129007	15	68483043	68498417	53	18	109393	1.7225	0.04249	CALML4
ENSG00000138650	4	134070470	134129356	184	47	109393	1.7223	0.042505	PCDH10
ENSG00000262180	1	186369704	186370587	1	1	109393	1.7219	0.04254	OCLM
ENSG00000181619	14	59895740	59932060	136	26	109393	1.7219	0.042547	GPR135
ENSG00000165553	14	77731826	77737655	17	7	109393	1.7214	0.042592	NGB
ENSG00000139641	12	56512034	56538455	54	18	109393	1.7186	0.042842	ESYT1
ENSG00000163041	1	226249552	226259702	31	8	109393	1.7182	0.042879	H3F3A
ENSG00000129696	8	33330904	33371119	202	24	109393	1.7181	0.042887	TTI2
ENSG00000239305	2	86830516	86850989	82	21	109393	1.7164	0.043046	RNF103
ENSG00000171566	4	155456158	155471587	83	14	109393	1.7149	0.043179	PLRG1
ENSG00000145248	4	48485360	48491213	12	5	109393	1.7143	0.04324	SLC10A4
ENSG00000196323	11	130096572	130184581	475	29	109393	1.7142	0.043244	ZBTB44
ENSG00000203963	1	67557848	67697536	7	5	109393	1.7142	0.043247	C1orf141
ENSG00000135269	7	115850547	115898837	195	21	109393	1.7141	0.043255	TES
ENSG00000101473	20	44470360	44486045	57	21	109393	1.7125	0.0434	ACOT8
ENSG00000137824	15	41028082	41048049	62	17	109393	1.7122	0.043433	RMDN3
ENSG00000187866	9	71394964	71398609	7	3	109393	1.7121	0.04344	FAM122A
ENSG00000198925	2	220074494	220094439	43	14	109393	1.7121	0.043443	ATG9A
ENSG00000196648	15	83098710	83108085	1	1	109393	1.712	0.04345	GOLGA6L20
ENSG00000142611	1	2985732	3355185	13	9	109393	1.712	0.043451	PRDM16
ENSG00000111452	12	131438452	131626014	1051	140	109393	1.7102	0.043615	GPR133
ENSG00000131737	17	39533902	39538655	24	13	109393	1.7101	0.043621	KRT34
ENSG00000132383	17	1732996	1803376	10	6	109393	1.71	0.043633	RPA1
ENSG00000213760	6	31512239	31516204	22	10	109393	1.7094	0.043687	ATP6V1G2
ENSG00000137288	6	33662070	33679504	85	17	109393	1.7094	0.043693	UQCC2
ENSG00000165118	9	86553226	86571901	88	21	109393	1.709	0.043721	C9orf64
ENSG00000113327	5	161494546	161582542	334	48	109393	1.709	0.043723	GABRG2
ENSG00000106410	7	144094333	144107320	34	11	109393	1.7083	0.043788	NOBOX
ENSG00000160208	21	45079429	45115958	154	27	109393	1.7077	0.043848	RRP1B
ENSG00000174652	19	9523272	9546254	141	15	109393	1.7073	0.043883	ZNF266
ENSG00000188629	19	9435021	9493293	304	39	109393	1.7071	0.043903	ZNF177
ENSG00000135374	11	34500340	34535352	185	35	109393	1.7069	0.043923	ELF5
ENSG00000149541	11	62382768	62389647	16	9	109393	1.7063	0.043973	B3GAT3
ENSG00000157326	14	24422795	24438488	65	14	109393	1.7058	0.044027	DHRS4
ENSG00000212710	18	19993564	19997878	16	10	109393	1.7054	0.044064	CTAGE1
ENSG00000143811	1	226107578	226111978	15	7	109393	1.7044	0.044156	PYCR2
ENSG00000101294	20	30102231	30157370	207	33	109393	1.7037	0.044218	HM13
ENSG00000172167	8	121457640	121554373	393	33	109393	1.7036	0.044226	MTBP
ENSG00000136449	17	48585745	48608862	126	36	109393	1.7028	0.044307	MYCBPAP
ENSG00000158220	3	138153428	138200528	182	48	109393	1.7022	0.044362	ESYT3
ENSG00000179104	12	83080659	83528649	2028	189	109393	1.7019	0.044387	TMTC2
ENSG00000184992	12	125478246	125515777	219	44	109393	1.7017	0.044407	BRI3BP
ENSG00000196091	12	101962131	102079796	674	77	109393	1.7014	0.044437	MYBPC1
ENSG00000196839	20	43248163	43280874	122	46	109393	1.7007	0.0445	ADA
ENSG00000267824	16	20499024	20500981	13	4	109393	1.6999	0.044577	AC137056.1
ENSG00000141519	17	78010435	78074412	523	46	109393	1.6992	0.044637	CCDC40
ENSG00000270011	19	9434850	9493293	307	40	109393	1.699	0.044656	ZNF559-ZNF177
ENSG00000088826	20	4101627	4168394	5	3	109393	1.6988	0.044676	SMOX
ENSG00000148450	10	23384435	23410942	111	31	109393	1.6983	0.044727	MSRB2
ENSG00000085377	6	105725440	105850959	587	97	109393	1.6979	0.044764	PREP
ENSG00000186919	17	74068042	74079747	27	12	109393	1.6979	0.044766	ZACN
ENSG00000185189	8	144915764	144924200	24	12	109393	1.6978	0.044773	NRBP2
ENSG00000105447	19	48949030	48960279	62	15	109393	1.6975	0.044805	GRWD1
ENSG00000105829	7	93592074	93633694	112	34	109393	1.6972	0.044828	BET1
ENSG00000149972	11	98891683	100229616	7406	390	109393	1.6966	0.044888	CNTN5
ENSG00000116120	2	223435255	223521056	286	46	109393	1.6961	0.044931	FARSB
ENSG00000087258	16	56225302	56391356	647	104	109393	1.6959	0.044955	GNAO1
ENSG00000143614	1	153777201	153895451	218	37	109393	1.6956	0.044984	GATAD2B
ENSG00000006282	17	48620419	48633213	61	13	109393	1.6951	0.045028	SPATA20
ENSG00000267261	17	40271692	40306934	119	21	109393	1.6949	0.045043	CTD-2132N18.3
ENSG00000273452	17	12626199	12661542	132	35	109393	1.6938	0.045149	AC005358.1
ENSG00000138777	4	106290234	106395238	677	40	109393	1.6918	0.04534	PPA2
ENSG00000198443	17	39340354	39341594	7	3	109393	1.6917	0.045349	KRTAP4-1
ENSG00000258945	14	85994943	85995730	6	3	109393	1.6915	0.04537	RP11-497E19.2
ENSG00000104093	15	51739908	51915030	684	39	109393	1.6915	0.045375	DMXL2
ENSG00000198853	9	35490124	35561895	189	38	109393	1.6911	0.045407	RUSC2
ENSG00000149646	20	34556512	34618622	231	31	109393	1.6905	0.04547	CNBD2
ENSG00000158806	8	21881636	21894408	54	19	109393	1.6898	0.045533	NPM2
ENSG00000088179	2	120517207	120741394	519	36	109393	1.6895	0.045558	PTPN4
ENSG00000181867	5	121187650	121188519	1	1	109393	1.6885	0.04566	FTMT
ENSG00000153976	17	13399006	13505244	674	101	109393	1.6875	0.045758	HS3ST3A1
ENSG00000132153	3	47844399	47891685	83	21	109393	1.687	0.045799	DHX30
ENSG00000140279	15	45384848	45406542	101	27	109393	1.6869	0.045811	DUOX2
ENSG00000128309	22	37415676	37425863	35	12	109393	1.6863	0.045873	MPST
ENSG00000111644	12	6747241	6756626	1	1	109393	1.6859	0.04591	ACRBP
ENSG00000182851	8	144295068	144299044	21	9	109393	1.6855	0.04595	GPIHBP1
ENSG00000256463	18	76740275	76762677	78	29	109393	1.6847	0.046019	SALL3
ENSG00000177684	6	49927962	49931818	21	9	109393	1.6846	0.046035	DEFB114
ENSG00000186009	13	114303119	114312501	50	26	109393	1.6845	0.046038	ATP4B
ENSG00000138385	2	170648443	170668574	101	30	109393	1.6842	0.046072	SSB
ENSG00000204544	6	30951495	30957680	31	9	109393	1.684	0.046086	MUC21
ENSG00000173801	17	39775692	39943183	959	116	109393	1.6838	0.046108	JUP
ENSG00000146910	7	155266901	155326557	323	102	109393	1.6836	0.04613	CNPY1
ENSG00000141052	17	12569207	12672266	484	84	109393	1.6834	0.046147	MYOCD
ENSG00000238244	15	90890819	90892669	15	5	109393	1.6829	0.046196	GABARAPL3
ENSG00000062725	17	58520520	58603580	498	17	109393	1.6822	0.046268	APPBP2
ENSG00000168297	3	58318607	58411748	576	40	109393	1.6805	0.046427	PXK
ENSG00000133704	12	30781922	30848920	276	40	109393	1.6803	0.046454	IPO8
ENSG00000163870	3	127291912	127317094	82	19	109393	1.6801	0.046467	TPRA1
ENSG00000173531	3	49721380	49726934	18	10	109393	1.6789	0.04659	MST1
ENSG00000213759	4	70065669	70080449	87	20	109393	1.6784	0.046632	UGT2B11
ENSG00000088002	19	49055332	49102682	384	65	109393	1.6778	0.046689	SULT2B1
ENSG00000114349	3	50229045	50233949	7	4	109393	1.6764	0.046827	GNAT1
ENSG00000030110	6	33540329	33548019	10	6	109393	1.6761	0.046861	BAK1
ENSG00000152382	1	166825747	166845564	80	18	109393	1.6746	0.04701	TADA1
ENSG00000181852	12	56598285	56615717	35	13	109393	1.6745	0.047018	RNF41
ENSG00000185958	12	50720013	50790405	257	42	109393	1.6732	0.047149	FAM186A
ENSG00000140948	16	87439852	87525651	427	55	109393	1.6729	0.047176	ZCCHC14
ENSG00000196341	11	124179708	124180733	6	3	109393	1.6728	0.047185	OR8D1
ENSG00000131165	16	89710839	89724253	85	33	109393	1.6728	0.047187	CHMP1A
ENSG00000129657	17	75082798	75213179	509	80	109393	1.672	0.047263	SEC14L1
ENSG00000130720	9	133777825	133814673	207	47	109393	1.6719	0.047271	FIBCD1
ENSG00000226757	4	122685740	122687962	8	3	109393	1.6718	0.047286	AC079341.1
ENSG00000166188	16	58028572	58034357	18	6	109393	1.6717	0.047291	ZNF319
ENSG00000178343	4	42399856	42404504	18	8	109393	1.6708	0.047382	SHISA3
ENSG00000156374	10	105062553	105110891	104	29	109393	1.6704	0.047424	PCGF6
ENSG00000112038	6	154331631	154568001	1175	112	109393	1.6701	0.047454	OPRM1
ENSG00000240065	6	32811913	32827362	122	17	109393	1.6695	0.047507	PSMB9
ENSG00000164056	4	124317950	124324910	17	8	109393	1.6695	0.047509	SPRY1
ENSG00000124900	11	55650773	55659286	43	17	109393	1.6693	0.047531	TRIM51
ENSG00000107317	9	139871956	139879887	32	13	109393	1.669	0.047556	PTGDS
ENSG00000267772	17	58641908	58663984	75	25	109393	1.6687	0.047592	RP11-15E18.4
ENSG00000188687	2	74443369	74570541	427	67	109393	1.6685	0.04761	SLC4A5
ENSG00000055950	10	102729215	102747272	41	12	109393	1.6679	0.047672	MRPL43
ENSG00000146859	7	134832824	134850967	58	9	109393	1.6674	0.047715	TMEM140
ENSG00000204548	20	29992648	30000641	26	8	109393	1.6673	0.047732	DEFB121
ENSG00000066455	14	93260576	93306308	295	27	109393	1.6672	0.047734	GOLGA5
ENSG00000140153	14	102605840	102691184	378	22	109393	1.6671	0.047746	WDR20
ENSG00000166596	17	9479944	9546776	274	41	109393	1.6668	0.047778	WDR16
ENSG00000164024	4	99916771	99983964	288	45	109393	1.6666	0.0478	METAP1
ENSG00000121895	4	38968365	39034542	389	55	109393	1.6659	0.047864	TMEM156
ENSG00000136918	9	127615755	127620160	27	10	109393	1.6658	0.047879	WDR38
ENSG00000170234	5	159488808	159546430	241	21	109393	1.6656	0.047897	PWWP2A
ENSG00000083223	9	88902648	88969369	176	33	109393	1.6647	0.047991	ZCCHC6
ENSG00000179695	12	55845998	55846936	4	2	109393	1.6641	0.048042	OR6C2
ENSG00000101074	20	42965626	42979875	74	16	109393	1.6639	0.048064	R3HDML
ENSG00000120526	8	110253148	110346614	476	37	109393	1.663	0.048158	NUDCD1
ENSG00000178665	7	55955169	56009918	188	34	109393	1.663	0.04816	ZNF713
ENSG00000197723	17	40274756	40275371	4	2	109393	1.6627	0.048191	HSPB9
ENSG00000104131	15	44829255	44855227	80	16	109393	1.6617	0.04829	EIF3J
ENSG00000005249	7	106685094	106802256	435	49	109393	1.6602	0.048438	PRKAR2B
ENSG00000163705	3	10123001	10149915	1	1	109393	1.66	0.04846	FANCD2OS
ENSG00000152292	2	85645844	85664152	79	27	109393	1.6595	0.048512	SH2D6
ENSG00000006837	5	133541305	133706738	559	37	109393	1.6594	0.04852	CDKL3
ENSG00000136874	9	102668915	102732618	162	20	109393	1.6573	0.048729	STX17
ENSG00000187531	17	79869815	79879199	20	6	109393	1.6569	0.048766	SIRT7
ENSG00000114023	3	122103023	122131181	96	24	109393	1.6569	0.048767	FAM162A
ENSG00000204683	10	21414692	21435488	61	19	109393	1.6567	0.048786	C10orf113
ENSG00000064655	20	45523263	45817492	1501	195	109393	1.6567	0.048794	EYA2
ENSG00000189319	10	126307861	126432838	360	43	109393	1.6561	0.048853	FAM53B
ENSG00000064651	5	127419458	127525380	287	42	109393	1.656	0.048861	SLC12A2
ENSG00000118508	6	146864829	146876101	34	14	109393	1.6559	0.048874	RAB32
ENSG00000124143	20	37230577	37279678	228	57	109393	1.6554	0.048918	ARHGAP40
ENSG00000124882	4	75230860	75254468	124	21	109393	1.6551	0.048956	EREG
ENSG00000198732	14	70320848	70499083	883	141	109393	1.6546	0.049001	SMOC1
ENSG00000109929	11	121163162	121179403	25	9	109393	1.6538	0.04908	SC5D
ENSG00000091656	8	77593454	77779521	607	86	109393	1.6536	0.049109	ZFHX4
ENSG00000068796	5	61601989	61833076	733	46	109393	1.6535	0.049116	KIF2A
ENSG00000204305	6	32148745	32152101	14	7	109393	1.6523	0.049233	AGER
ENSG00000022567	8	142217265	142318404	650	96	109393	1.6522	0.049252	SLC45A4
ENSG00000165644	10	76993727	76995788	1	1	109393	1.652	0.04927	COMTD1
ENSG00000059588	1	234527059	234614849	378	60	109393	1.6518	0.049288	TARBP1
ENSG00000113851	3	3190676	3221394	2	1	109393	1.6511	0.049356	CRBN
ENSG00000143185	1	168510003	168513235	22	10	109393	1.6509	0.049377	XCL2
ENSG00000151789	3	21459915	22414812	6563	433	109393	1.6509	0.04938	ZNF385D
ENSG00000136839	9	107379529	107380485	7	3	109393	1.6508	0.049394	OR13C9
ENSG00000183828	14	105639275	105647660	26	9	109393	1.6504	0.049429	NUDT14
ENSG00000140025	14	90261013	90421121	625	88	109393	1.6493	0.049544	EFCAB11
ENSG00000161013	5	179224597	179233952	48	18	109393	1.6492	0.049553	MGAT4B
ENSG00000187742	9	91933421	91974557	146	28	109393	1.6492	0.049553	SECISBP2
ENSG00000112576	6	41902671	42018095	597	85	109393	1.6487	0.049601	CCND3
ENSG00000225683	6	163586446	163612840	135	34	109393	1.6478	0.049692	AL078585.1
ENSG00000111325	12	123459127	123464590	17	7	109393	1.6477	0.049712	OGFOD2
ENSG00000105655	19	18545198	18549111	9	5	109393	1.6475	0.049728	ISYNA1
ENSG00000196116	9	100174232	100258407	209	28	109393	1.6471	0.049768	TDRD7
ENSG00000157653	9	116172334	116191964	60	10	109393	1.647	0.049775	C9orf43
ENSG00000100767	14	73704205	73741348	174	49	109393	1.6464	0.049839	PAPLN
ENSG00000165650	10	119040000	119134978	403	29	109393	1.6464	0.049842	PDZD8
ENSG00000137073	9	33921691	34048947	486	38	109393	1.646	0.049877	UBAP2
ENSG00000163463	1	155141884	155145951	5	3	109393	1.6459	0.049889	KRTCAP2
ENSG00000136110	13	53277399	53313947	153	33	109393	1.6454	0.049942	LECT1
ENSG00000177721	5	43039335	43043272	14	7	109393	1.6439	0.050099	ANXA2R
ENSG00000105426	19	5158506	5340814	12	8	109393	1.6438	0.050108	PTPRS
ENSG00000160999	7	101928405	101962178	104	27	109393	1.6434	0.050149	SH2B2
ENSG00000137707	11	111338251	111383079	149	40	109393	1.6432	0.050175	BTG4
ENSG00000178171	2	131513008	131525707	43	10	109393	1.6431	0.050183	AMER3
ENSG00000138767	4	78634541	78740769	299	38	109393	1.6431	0.050186	CNOT6L
ENSG00000160856	1	157644111	157670647	76	23	109393	1.6421	0.050281	FCRL3
ENSG00000040731	5	24487209	24645087	996	92	109393	1.6421	0.050289	CDH10
ENSG00000188340	1	158746472	158747425	4	2	109393	1.6419	0.050303	OR6N2
ENSG00000204576	6	30524663	30531500	22	9	109393	1.6415	0.05035	PRR3
ENSG00000105136	19	57999079	58006048	45	8	109393	1.6409	0.050406	ZNF419
ENSG00000059769	9	114393632	114432508	196	40	109393	1.6409	0.050408	DNAJC25
ENSG00000244115	9	114393666	114432509	196	40	109393	1.6409	0.050408	DNAJC25-GNG10
ENSG00000051108	16	56965960	56977798	55	17	109393	1.6407	0.050429	HERPUD1
ENSG00000110400	11	119494120	119599794	457	90	109393	1.6404	0.050456	PVRL1
ENSG00000256223	12	133707161	133736051	106	24	109393	1.6403	0.050474	ZNF10
ENSG00000112874	5	102884556	102898494	49	13	109393	1.6399	0.05051	NUDT12
ENSG00000160844	7	99798283	99869855	194	24	109393	1.6392	0.050589	GATS
ENSG00000113387	5	32531739	32604185	247	41	109393	1.6392	0.050591	SUB1
ENSG00000141506	17	8782233	8869029	446	90	109393	1.6381	0.050705	PIK3R5
ENSG00000106992	9	130628759	130640022	58	22	109393	1.6378	0.050732	AK1
ENSG00000116990	1	40361098	40367928	1	1	109393	1.6375	0.05076	MYCL
ENSG00000134780	11	61447905	61514473	153	36	109393	1.6374	0.050774	DAGLA
ENSG00000155034	7	5470966	5553429	19	11	109393	1.636	0.050917	FBXL18
ENSG00000214402	9	139876356	139880862	23	8	109393	1.6359	0.050931	LCNL1
ENSG00000214415	7	80087987	80141336	233	48	109393	1.6349	0.051031	GNAT3
ENSG00000168140	16	4421849	4433529	49	16	109393	1.6349	0.051038	VASN
ENSG00000157259	7	92076767	92088150	27	10	109393	1.6346	0.051062	GATAD1
ENSG00000092529	15	42640301	42704516	422	33	109393	1.6343	0.051093	CAPN3
ENSG00000165113	9	86354336	86444431	300	36	109393	1.6341	0.05112	GKAP1
ENSG00000259003	14	23025534	23027939	11	6	109393	1.6335	0.051182	AE000662.92
ENSG00000166068	15	38544527	38649450	454	21	109393	1.6312	0.051425	SPRED1
ENSG00000180891	17	55938604	56032684	423	82	109393	1.6293	0.051623	CUEDC1
ENSG00000215041	17	7218947	7232712	1	1	109393	1.6293	0.05163	NEURL4
ENSG00000261915	17	7215980	7222493	1	1	109393	1.6293	0.05163	RP11-542C16.2
ENSG00000214078	20	34213953	34252878	118	22	109393	1.6292	0.05164	CPNE1
ENSG00000143147	1	168053997	168106821	222	48	109393	1.6287	0.051683	GPR161
ENSG00000147642	8	110586207	110704020	622	71	109393	1.6281	0.051753	SYBU
ENSG00000109101	17	26833261	26865914	122	35	109393	1.6276	0.051804	FOXN1
ENSG00000061936	12	132195626	132284282	307	45	109393	1.6267	0.0519	SFSWAP
ENSG00000137414	6	17600586	17611950	33	11	109393	1.6262	0.051959	FAM8A1
ENSG00000212864	9	140114707	140116033	2	1	109393	1.6259	0.051988	RNF208
ENSG00000048052	7	18126572	19042039	4195	282	109393	1.6255	0.052026	HDAC9
ENSG00000167552	12	49578579	49583107	8	4	109393	1.6253	0.052052	TUBA1A
ENSG00000158106	8	144451057	144466390	93	22	109393	1.6241	0.05218	RHPN1
ENSG00000166448	7	98444111	98468394	66	22	109393	1.6239	0.0522	TMEM130
ENSG00000138617	15	65526798	65592956	254	44	109393	1.6237	0.052224	PARP16
ENSG00000168394	6	32812986	32821755	83	11	109393	1.6235	0.052241	TAP1
ENSG00000204764	5	170288874	170727019	1729	63	109393	1.6234	0.052252	RANBP17
ENSG00000141431	18	31158579	31331156	664	59	109393	1.6231	0.052281	ASXL3
ENSG00000073008	19	45147098	45166850	96	28	109393	1.6229	0.052305	PVR
ENSG00000147457	8	23101150	23119512	92	29	109393	1.6223	0.052368	CHMP7
ENSG00000204361	11	114549108	114579362	126	31	109393	1.6209	0.052518	NXPE2
ENSG00000164323	4	186080819	186130658	269	29	109393	1.6208	0.052533	KIAA1430
ENSG00000142166	21	34696734	34732168	161	30	109393	1.6203	0.05258	IFNAR1
ENSG00000134548	12	21679241	21690311	37	12	109393	1.6196	0.052664	C12orf39
ENSG00000107669	10	123499939	123688316	937	77	109393	1.6193	0.052694	ATE1
ENSG00000146360	6	110299514	110301921	6	3	109393	1.6176	0.052878	GPR6
ENSG00000141698	17	39981335	39992523	37	7	109393	1.6173	0.052905	NT5C3B
ENSG00000225781	7	142749417	142750444	8	3	109393	1.6171	0.052925	OR6V1
ENSG00000171471	12	116997186	117014425	107	39	109393	1.6171	0.052931	MAP1LC3B2
ENSG00000003393	2	202565277	202645912	335	37	109393	1.6167	0.052967	ALS2
ENSG00000116127	2	73612886	73837920	830	45	109393	1.6166	0.052984	ALMS1
ENSG00000119929	10	101462315	101515891	160	31	109393	1.6165	0.052996	CUTC
ENSG00000173272	2	132222473	132250316	189	19	109393	1.6161	0.053041	MZT2A
ENSG00000105792	7	89874488	89940377	294	43	109393	1.6158	0.05307	C7orf63
ENSG00000144559	3	11831916	11888393	7	4	109393	1.6155	0.0531	TAMM41
ENSG00000080503	9	2015342	2193624	18	13	109393	1.615	0.053154	SMARCA2
ENSG00000112759	6	44187242	44201888	40	21	109393	1.6148	0.053179	SLC29A1
ENSG00000081665	19	19896648	19932560	176	31	109393	1.6138	0.053289	ZNF506
ENSG00000115386	2	79347488	79350545	11	6	109393	1.6132	0.053354	REG1A
ENSG00000104689	8	23047965	23082639	177	43	109393	1.613	0.053374	TNFRSF10A
ENSG00000124587	6	42931608	42946958	72	19	109393	1.6118	0.053505	PEX6
ENSG00000164674	6	159071046	159185908	596	84	109393	1.6112	0.053563	SYTL3
ENSG00000115486	2	85771846	85788670	62	19	109393	1.611	0.053584	GGCX
ENSG00000234127	6	30152232	30181204	198	19	109393	1.61	0.0537	TRIM26
ENSG00000104833	19	6494330	6502859	32	13	109393	1.6099	0.053705	TUBB4A
ENSG00000157303	9	95820989	95847420	158	40	109393	1.6093	0.053771	SUSD3
ENSG00000249141	6	167271582	167369612	581	100	109393	1.6088	0.053826	RP11-514O12.4
ENSG00000137648	11	117947753	117992605	251	51	109393	1.6084	0.053874	TMPRSS4
ENSG00000149948	12	66217911	66360075	328	61	109393	1.6081	0.053902	HMGA2
ENSG00000164253	5	76721795	76916436	969	78	109393	1.6078	0.053941	WDR41
ENSG00000197536	5	131746328	131811736	263	47	109393	1.6078	0.053942	C5orf56
ENSG00000168447	16	23289552	23392620	449	58	109393	1.6076	0.053965	SCNN1B
ENSG00000150316	11	94695787	94706776	40	16	109393	1.6073	0.053998	CWC15
ENSG00000162419	1	28995244	29045865	2	1	109393	1.6072	0.054002	GMEB1
ENSG00000179630	13	44453420	44468068	57	13	109393	1.6071	0.054014	LACC1
ENSG00000166762	15	43920701	43960316	107	18	109393	1.6061	0.054129	CATSPER2
ENSG00000271698	8	145576888	145579269	8	4	109393	1.6056	0.054184	GS1-393G12.13
ENSG00000175318	15	72452148	72490126	92	28	109393	1.6049	0.054261	GRAMD2
ENSG00000177103	11	117298489	117688240	1698	215	109393	1.6047	0.05428	DSCAML1
ENSG00000105656	19	18553473	18632937	313	36	109393	1.6039	0.054369	ELL
ENSG00000013306	17	42396993	42402238	25	12	109393	1.6036	0.054396	SLC25A39
ENSG00000162706	1	159141399	159173103	76	22	109393	1.603	0.054465	CADM3
ENSG00000204231	6	33161365	33168630	23	10	109393	1.6023	0.054542	RXRB
ENSG00000260007	15	68486139	68522056	117	27	109393	1.6023	0.054543	RP11-315D16.2
ENSG00000071243	7	120590803	120617270	92	21	109393	1.6017	0.054607	ING3
ENSG00000198670	6	160952515	161087407	517	65	109393	1.6014	0.054649	LPA
ENSG00000173320	4	184774584	184944679	899	173	109393	1.6008	0.054711	STOX2
ENSG00000115274	2	74682150	74688011	10	6	109393	1.6007	0.054724	INO80B
ENSG00000171055	2	36778570	36873230	567	86	109393	1.6002	0.054782	FEZ2
ENSG00000171988	10	64926981	65225722	926	46	109393	1.6001	0.054793	JMJD1C
ENSG00000126602	16	3701640	3767598	222	55	109393	1.5979	0.05503	TRAP1
ENSG00000136643	1	213224589	213448116	19	9	109393	1.5976	0.055063	RPS6KC1
ENSG00000160654	11	118215059	118225876	23	7	109393	1.5975	0.055079	CD3G
ENSG00000174083	17	8706041	8770994	371	61	109393	1.5964	0.055196	PIK3R6
ENSG00000179029	17	8076555	8079717	5	3	109393	1.5954	0.055316	TMEM107
ENSG00000090857	16	70147529	70195203	41	11	109393	1.5949	0.055365	PDPR
ENSG00000149735	11	64701943	64703360	4	2	109393	1.5948	0.055375	GPHA2
ENSG00000036565	8	20002366	20040717	366	57	109393	1.5937	0.055503	SLC18A1
ENSG00000132429	6	105606155	105627870	76	19	109393	1.5927	0.055609	POPDC3
ENSG00000124766	6	21593972	21598847	3	2	109393	1.5927	0.055614	SOX4
ENSG00000109944	11	122753391	122830506	278	71	109393	1.5927	0.055615	C11orf63
ENSG00000092051	14	24037244	24048009	12	4	109393	1.5916	0.055732	JPH4
ENSG00000172409	11	57416465	57429340	45	14	109393	1.5916	0.055737	CLP1
ENSG00000168724	5	34929698	34959069	77	24	109393	1.5914	0.055762	DNAJC21
ENSG00000157554	21	39751949	40033704	1278	182	109393	1.591	0.055809	ERG
ENSG00000149609	20	32250090	32253425	18	8	109393	1.5907	0.055836	C20orf144
ENSG00000112029	6	153291664	153304714	53	14	109393	1.5907	0.055841	FBXO5
ENSG00000248485	1	161228517	161255240	130	27	109393	1.5905	0.055858	PCP4L1
ENSG00000153498	13	113030633	113089003	344	35	109393	1.5903	0.055883	SPACA7
ENSG00000164893	8	87226281	87333375	503	56	109393	1.5903	0.055885	SLC7A13
ENSG00000155926	8	134048973	134115298	444	50	109393	1.5902	0.055895	SLA
ENSG00000244509	22	39410088	39416357	37	15	109393	1.5901	0.055906	APOBEC3C
ENSG00000084112	12	109176466	109251366	246	34	109393	1.5893	0.055992	SSH1
ENSG00000103855	15	73976307	74006859	117	26	109393	1.5889	0.056041	CD276
ENSG00000129437	19	51580752	51587502	43	16	109393	1.5884	0.0561	KLK14
ENSG00000089159	12	120648250	120703574	155	37	109393	1.5869	0.056264	PXN
ENSG00000139220	12	81652045	82153332	1594	113	109393	1.5869	0.056267	PPFIA2
ENSG00000115252	2	183004763	183387919	1618	136	109393	1.5866	0.056298	PDE1A
ENSG00000198104	1	248550910	248551836	8	4	109393	1.5865	0.056316	OR2T6
ENSG00000186212	4	77816082	77819002	13	6	109393	1.5853	0.056447	SOWAHB
ENSG00000081189	5	88013975	88199922	359	55	109393	1.5852	0.05646	MEF2C
ENSG00000073060	12	125261402	125367214	590	120	109393	1.5843	0.056563	SCARB1
ENSG00000198704	6	28471073	28495992	131	24	109393	1.5842	0.056573	GPX6
ENSG00000186106	8	101521980	101572012	236	32	109393	1.5837	0.056636	ANKRD46
ENSG00000142408	19	54466294	54493469	153	35	109393	1.5835	0.056654	CACNG8
ENSG00000187658	5	157098561	157107151	52	17	109393	1.5832	0.056689	C5orf52
ENSG00000173077	9	117904097	118164923	1476	130	109393	1.5829	0.056723	2025-12-01
ENSG00000259900	16	69369179	69385633	62	20	109393	1.5828	0.05673	RP11-343C2.7
ENSG00000222040	2	96778707	96781984	7	3	109393	1.5828	0.056732	ADRA2B
ENSG00000125755	19	46318668	46366548	250	27	109393	1.5826	0.05676	SYMPK
ENSG00000176567	11	48285413	48286330	8	4	109393	1.5825	0.056769	OR4X1
ENSG00000091128	7	107663993	107770801	451	70	109393	1.582	0.056827	LAMB4
ENSG00000204640	2	101086944	101099742	72	15	109393	1.5819	0.056835	NMS
ENSG00000085831	1	51752930	51810788	217	48	109393	1.5815	0.056884	TTC39A
ENSG00000172426	6	43612783	43640336	149	34	109393	1.5815	0.056884	RSPH9
ENSG00000137727	11	110447766	110583912	541	48	109393	1.5808	0.056961	ARHGAP20
ENSG00000258744	14	24970800	24977894	36	9	109393	1.5797	0.057092	RP11-80A15.1
ENSG00000072080	2	234959323	234985778	128	20	109393	1.5793	0.057129	SPP2
ENSG00000220205	17	8062467	8066864	1	1	109393	1.5793	0.05713	VAMP2
ENSG00000169946	8	106330920	106816760	1836	185	109393	1.579	0.057174	ZFPM2
ENSG00000136867	9	115913222	115926417	73	18	109393	1.5789	0.057179	SLC31A2
ENSG00000181904	5	134181370	134195427	34	15	109393	1.5785	0.057229	C5orf24
ENSG00000130294	2	241653181	241759725	430	72	109393	1.5781	0.05727	KIF1A
ENSG00000196313	7	72349936	72421979	128	31	109393	1.5758	0.057539	POM121
ENSG00000136935	9	127640646	127710771	192	33	109393	1.5755	0.057574	GOLGA1
ENSG00000108551	17	17397751	17399709	5	3	109393	1.5744	0.057699	RASD1
ENSG00000238243	1	248031277	248060449	134	30	109393	1.5739	0.05775	OR2W3
ENSG00000167822	11	55904247	55905194	6	3	109393	1.5737	0.057782	OR8J3
ENSG00000109956	11	134248398	134281812	181	34	109393	1.5735	0.057802	B3GAT1
ENSG00000124875	4	74702214	74714781	74	22	109393	1.5734	0.057811	CXCL6
ENSG00000066379	6	30026676	30032686	31	7	109393	1.5732	0.057841	ZNRD1
ENSG00000130816	19	10244021	10341962	364	49	109393	1.5729	0.057875	DNMT1
ENSG00000110696	11	16634679	16778428	527	41	109393	1.572	0.05797	C11orf58
ENSG00000129810	3	20202085	20227784	130	26	109393	1.5716	0.058021	SGOL1
ENSG00000224867	1	220603286	220608023	18	7	109393	1.5713	0.058062	AC096644.1
ENSG00000170509	4	88224941	88244058	123	29	109393	1.5708	0.05812	HSD17B13
ENSG00000162188	11	62475130	62476673	2	1	109393	1.57	0.058202	GNG3
ENSG00000137338	6	28249314	28270326	71	21	109393	1.57	0.058213	PGBD1
ENSG00000081277	1	201252580	201302121	288	55	109393	1.5697	0.058244	PKP1
ENSG00000110693	11	15987995	16761138	2633	114	109393	1.5686	0.058375	SOX6
ENSG00000167604	19	36378555	36393205	71	20	109393	1.5683	0.05841	NFKBID
ENSG00000100784	14	91336799	91526980	697	54	109393	1.5679	0.058453	RPS6KA5
ENSG00000139112	12	10365057	10375727	1	1	109393	1.5675	0.0585	GABARAPL1
ENSG00000108344	17	38137050	38154213	100	18	109393	1.5671	0.058546	PSMD3
ENSG00000204632	6	29794744	29798902	72	9	109393	1.5671	0.058551	HLA-G
ENSG00000230778	15	40573645	40574787	4	2	109393	1.5667	0.058592	ANKRD63
ENSG00000163900	3	185194284	185216845	45	11	109393	1.5648	0.05881	TMEM41A
ENSG00000115282	2	74710200	74722013	37	16	109393	1.5642	0.058882	TTC31
ENSG00000185988	19	1524073	1535455	1	1	109393	1.5642	0.05889	PLK5
ENSG00000170921	17	61086917	61505060	1024	38	109393	1.5641	0.058899	TANC2
ENSG00000182400	14	39617015	39639736	122	21	109393	1.5638	0.058927	TRAPPC6B
ENSG00000242866	15	43891596	44010458	169	24	109393	1.5635	0.058962	STRC
ENSG00000187713	9	140098534	140100090	2	1	109393	1.5632	0.059008	TMEM203
ENSG00000187955	8	121072019	121384275	1481	131	109393	1.563	0.059028	COL14A1
ENSG00000111252	12	111843752	111889427	107	18	109393	1.5625	0.059089	SH2B3
ENSG00000084463	12	14939410	14956474	31	12	109393	1.5616	0.059188	WBP11
ENSG00000268716	12	52922915	52922980	1	1	109393	1.5616	0.05919	AC055736.1
ENSG00000095951	6	12008995	12165232	12	7	109393	1.5608	0.059286	HIVEP1
ENSG00000120802	12	98909290	98944157	143	29	109393	1.5608	0.05929	TMPO
ENSG00000104047	15	49913177	49937333	132	18	109393	1.5606	0.059308	DTWD1
ENSG00000103490	16	31212806	31214771	5	3	109393	1.5605	0.059322	PYCARD
ENSG00000008838	17	38175350	38217468	199	39	109393	1.5602	0.059354	MED24
ENSG00000166192	15	72406599	72433311	82	19	109393	1.5599	0.059393	SENP8
ENSG00000107185	9	35749203	35758572	31	8	109393	1.5598	0.059408	RGP1
ENSG00000147316	8	6264113	6501144	51	30	109393	1.5596	0.059426	MCPH1
ENSG00000188886	2	96789589	96804175	28	11	109393	1.5584	0.059566	ASTL
ENSG00000148634	10	69681665	69835105	495	52	109393	1.5582	0.059597	HERC4
ENSG00000060566	19	4153598	4173051	4	2	109393	1.5581	0.059606	CREB3L3
ENSG00000167283	11	118271869	118302211	71	18	109393	1.5579	0.059631	ATP5L
ENSG00000146410	6	136552162	136571473	95	31	109393	1.5571	0.059719	MTFR2
ENSG00000133103	13	40229764	40365802	544	46	109393	1.5567	0.05977	COG6
ENSG00000185345	6	161768452	163148803	8072	550	109393	1.5563	0.059814	PARK2
ENSG00000211450	11	57508825	57510986	8	4	109393	1.5563	0.059814	C11orf31
ENSG00000145965	6	3982909	3984372	1	1	109393	1.5562	0.05983	C6ORF50
ENSG00000154655	18	5954705	6415236	40	23	109393	1.556	0.059851	L3MBTL4
ENSG00000038274	5	162930120	162946342	63	18	109393	1.5558	0.059873	MAT2B
ENSG00000204315	6	32096484	32098068	4	2	109393	1.5557	0.059885	FKBPL
ENSG00000172139	3	111859734	112013105	860	35	109393	1.5552	0.05995	SLC9C1
ENSG00000111249	12	111471828	111788358	1401	118	109393	1.555	0.059973	CUX2
ENSG00000165078	8	68334360	68658620	1492	116	109393	1.5542	0.060071	CPA6
ENSG00000198369	2	65537985	65659771	481	55	109393	1.5539	0.060103	SPRED2
ENSG00000106278	7	121513143	121702090	490	76	109393	1.5532	0.060184	PTPRZ1
ENSG00000103423	16	4475806	4506776	125	29	109393	1.5525	0.060271	DNAJA3
ENSG00000168000	11	62457747	62477317	66	14	109393	1.5523	0.060292	BSCL2
ENSG00000241553	3	9834179	9849410	4	2	109393	1.5523	0.060301	ARPC4
ENSG00000033800	15	68346517	68483096	439	43	109393	1.5518	0.060351	PIAS1
ENSG00000269883	14	77607026	77609339	11	4	109393	1.5518	0.06036	AC007375.1
ENSG00000181450	1	227751244	227865144	436	43	109393	1.5516	0.060373	ZNF678
ENSG00000269407	20	23330015	23334066	14	7	109393	1.5515	0.06039	AL096677.1
ENSG00000102837	13	53602894	53626192	111	36	109393	1.5503	0.060538	OLFM4
ENSG00000162512	1	31342314	31381608	153	54	109393	1.55	0.060568	SDC3
ENSG00000149289	11	109964087	110042566	290	46	109393	1.5496	0.06062	ZC3H12C
ENSG00000174989	12	117348761	117468953	517	46	109393	1.5491	0.060676	FBXW8
ENSG00000246366	8	71520812	71575514	227	33	109393	1.5488	0.060718	RP11-382J12.1
ENSG00000188321	19	9434448	9461838	150	27	109393	1.5482	0.060786	ZNF559
ENSG00000172954	2	30670092	30867091	1053	44	109393	1.5482	0.06079	LCLAT1
ENSG00000268821	2	172560844	172567314	13	6	109393	1.5481	0.060802	AC068039.1
ENSG00000104499	8	143915663	143997922	499	44	109393	1.5477	0.06085	GML
ENSG00000106554	7	132469629	132766848	1121	60	109393	1.5475	0.060876	CHCHD3
ENSG00000136457	17	48541857	48546327	22	7	109393	1.547	0.060937	CHAD
ENSG00000198000	9	95059640	95087918	58	11	109393	1.5468	0.060951	NOL8
ENSG00000169679	2	111395275	111435691	37	13	109393	1.5468	0.060954	BUB1
ENSG00000059691	4	152591656	152682175	358	36	109393	1.5455	0.061112	PET112
ENSG00000137343	6	30594619	30614600	78	18	109393	1.5453	0.061132	ATAT1
ENSG00000204569	6	30568177	30586389	65	9	109393	1.545	0.061176	PPP1R10
ENSG00000166450	15	55903744	56035288	596	69	109393	1.5443	0.061264	PRTG
ENSG00000174720	4	113558120	113578748	60	15	109393	1.5442	0.06127	LARP7
ENSG00000257987	12	49121218	49159569	146	32	109393	1.5442	0.061276	LINC00935
ENSG00000150471	4	62066976	62944053	3608	245	109393	1.5434	0.061362	LPHN3
ENSG00000148704	10	118888032	118897812	8	4	109393	1.5434	0.061363	VAX1
ENSG00000131899	17	18128901	18148189	95	22	109393	1.5434	0.061373	LLGL1
ENSG00000077380	2	172543919	172604930	163	21	109393	1.5428	0.061436	DYNC1I2
ENSG00000198042	8	33342268	33358778	73	15	109393	1.5421	0.061525	MAK16
ENSG00000205609	16	28390900	28415200	1	1	109393	1.5421	0.06153	EIF3CL
ENSG00000103495	16	29817427	29823649	19	9	109393	1.5417	0.061579	MAZ
ENSG00000171551	2	233344537	233352538	20	11	109393	1.5415	0.061602	ECEL1
ENSG00000137076	9	35696945	35732392	78	24	109393	1.5411	0.061641	TLN1
ENSG00000172728	8	33228342	33330940	506	52	109393	1.5403	0.061749	FUT10
ENSG00000176956	8	144239331	144242128	11	5	109393	1.5397	0.061811	LY6H
ENSG00000182264	19	49244109	49250166	36	5	109393	1.5397	0.061817	IZUMO1
ENSG00000057657	6	106534195	106557814	52	27	109393	1.5395	0.061843	PRDM1
ENSG00000153820	2	228844666	229046361	953	68	109393	1.5392	0.061878	SPHKAP
ENSG00000198768	20	57034157	57090187	205	68	109393	1.5387	0.061943	APCDD1L
ENSG00000068654	2	86247339	86333278	338	34	109393	1.5386	0.061954	POLR1A
ENSG00000080371	12	72148654	72184699	178	23	109393	1.5385	0.061968	RAB21
ENSG00000167671	19	4444996	4457819	1	1	109393	1.5381	0.06201	UBXN6
ENSG00000136297	7	4945620	4998844	4	2	109393	1.5379	0.062041	MMD2
ENSG00000124615	6	39867354	39902290	148	30	109393	1.5374	0.062093	MOCS1
ENSG00000092200	14	21756098	21819460	355	59	109393	1.5374	0.062098	RPGRIP1
ENSG00000127080	9	95375466	95432547	157	30	109393	1.5373	0.062113	IPPK
ENSG00000187664	19	19366450	19373605	22	5	109393	1.5371	0.062139	HAPLN4
ENSG00000135317	6	86215214	86303874	263	52	109393	1.5368	0.062166	SNX14
ENSG00000170185	4	144106070	144144983	130	22	109393	1.5359	0.062277	USP38
ENSG00000170948	19	8943074	8954016	40	15	109393	1.5347	0.062424	MBD3L1
ENSG00000043143	5	133860003	133918918	245	59	109393	1.5347	0.062427	JADE2
ENSG00000213022	19	51503806	51512890	30	12	109393	1.5347	0.062427	KLK9
ENSG00000108010	10	131934663	131982785	300	42	109393	1.5347	0.062435	GLRX3
ENSG00000168264	1	234740015	234745271	11	6	109393	1.5344	0.06247	IRF2BP2
ENSG00000151778	13	44947801	44971850	53	20	109393	1.5338	0.062536	SERP2
ENSG00000181523	17	78180515	78194722	94	24	109393	1.5336	0.062566	SGSH
ENSG00000188581	17	39196811	39197713	4	2	109393	1.5334	0.062587	KRTAP1-1
ENSG00000100201	22	38879445	38903665	40	17	109393	1.5333	0.062597	DDX17
ENSG00000169021	19	29698173	29704448	32	11	109393	1.5327	0.062679	UQCRFS1
ENSG00000078549	7	31092076	31151089	312	89	109393	1.5326	0.062691	ADCYAP1R1
ENSG00000171109	3	179065480	179112719	222	39	109393	1.5326	0.062691	MFN1
ENSG00000055957	3	52811603	52826078	59	18	109393	1.5326	0.062692	ITIH1
ENSG00000143297	1	157483167	157522310	234	36	109393	1.5323	0.062728	FCRL5
ENSG00000118491	6	144185573	144259483	269	49	109393	1.5322	0.062732	ZC2HC1B
ENSG00000164120	4	175411328	175444305	163	43	109393	1.5317	0.062798	HPGD
ENSG00000178997	15	41474923	41522941	230	20	109393	1.5317	0.0628	EXD1
ENSG00000163982	4	4190530	4228616	4	2	109393	1.5311	0.062874	OTOP1
ENSG00000047849	3	47892182	48130769	530	37	109393	1.5307	0.062923	MAP4
ENSG00000139899	14	24895738	24900160	27	9	109393	1.5304	0.062963	CBLN3
ENSG00000139132	12	32552463	32798984	1269	118	109393	1.5303	0.062967	FGD4
ENSG00000172466	18	32912176	32925446	36	11	109393	1.5302	0.062988	ZNF24
ENSG00000170950	6	49753366	49755053	4	2	109393	1.5301	0.063	PGK2
ENSG00000197263	11	124189134	124190184	5	2	109393	1.53	0.063006	OR8D2
ENSG00000271793	6	86267696	86324952	157	37	109393	1.5296	0.063055	RP11-321N4.5
ENSG00000166974	18	32556892	32723434	639	87	109393	1.5293	0.063097	MAPRE2
ENSG00000173727	11	65222728	65234028	69	7	109393	1.5286	0.063188	AP000769.1
ENSG00000138496	3	122246771	122283424	124	28	109393	1.5274	0.063326	PARP9
ENSG00000187600	2	46656329	46711564	292	42	109393	1.527	0.063374	TMEM247
ENSG00000179941	12	76738254	76742222	10	5	109393	1.5269	0.063394	BBS10
ENSG00000185019	20	3088219	3140842	36	16	109393	1.5261	0.06349	UBOX5
ENSG00000106526	7	149941005	150020814	470	47	109393	1.5261	0.063498	ACTR3C
ENSG00000184937	11	32409321	32457176	336	41	109393	1.5258	0.063532	WT1
ENSG00000148795	10	104590288	104597290	18	7	109393	1.5248	0.063659	CYP17A1
ENSG00000122417	1	86814344	86862023	3	1	109393	1.5245	0.063698	ODF2L
ENSG00000104205	8	67624653	67774257	600	41	109393	1.5242	0.063724	SGK3
ENSG00000135316	6	86318053	86353510	109	29	109393	1.5233	0.063848	SYNCRIP
ENSG00000127314	12	69004619	69054372	112	18	109393	1.5232	0.063855	RAP1B
ENSG00000214655	10	75545340	75561551	13	6	109393	1.5231	0.063869	ZSWIM8
ENSG00000166426	15	78632666	78640572	39	16	109393	1.5223	0.063966	CRABP1
ENSG00000203740	1	170115142	170136931	57	16	109393	1.5217	0.064045	METTL11B
ENSG00000152056	2	224616403	224702744	393	61	109393	1.5214	0.064074	AP1S3
ENSG00000113391	5	92953775	93447404	912	55	109393	1.5213	0.064087	FAM172A
ENSG00000183682	1	39957318	39991607	1	1	109393	1.5213	0.06409	BMP8A
ENSG00000189350	2	29179477	29284239	598	81	109393	1.5211	0.064118	FAM179A
ENSG00000116299	1	109656301	109749401	449	78	109393	1.5207	0.064162	KIAA1324
ENSG00000171033	8	79428374	79517502	314	47	109393	1.5206	0.064176	PKIA
ENSG00000260371	16	69368994	69390209	82	23	109393	1.5203	0.06422	RP11-343C2.9
ENSG00000096080	6	43639040	43655528	67	18	109393	1.5201	0.064241	MRPS18A
ENSG00000110958	12	57057127	57082159	59	16	109393	1.5199	0.064269	PTGES3
ENSG00000175267	16	22103859	22168287	133	37	109393	1.5192	0.064352	VWA3A
ENSG00000197594	6	132129156	132216295	488	62	109393	1.5188	0.064406	ENPP1
ENSG00000132004	19	12798867	12807457	38	6	109393	1.5187	0.064414	FBXW9
ENSG00000143921	2	44066103	44105605	327	29	109393	1.5178	0.064532	ABCG8
ENSG00000172803	11	65601112	65624367	62	16	109393	1.5177	0.064543	SNX32
ENSG00000163749	4	77234154	77343021	689	22	109393	1.5167	0.064677	CCDC158
ENSG00000126249	19	34895289	34917073	66	20	109393	1.5165	0.064699	PDCD2L
ENSG00000198189	4	88257762	88312538	379	34	109393	1.5164	0.064706	HSD17B11
ENSG00000101290	20	5107432	5178533	3	2	109393	1.5164	0.064707	CDS2
ENSG00000167208	16	50700211	50715264	68	27	109393	1.5157	0.0648	SNX20
ENSG00000124731	6	41235664	41254457	117	27	109393	1.5153	0.064844	TREM1
ENSG00000117560	1	172628154	172636014	21	8	109393	1.5149	0.064901	FASLG
ENSG00000119396	9	123940415	123985292	149	37	109393	1.5146	0.064942	RAB14
ENSG00000165424	10	81142081	81205383	326	82	109393	1.5133	0.065104	ZCCHC24
ENSG00000069011	5	134363425	134370503	25	7	109393	1.5132	0.065117	PITX1
ENSG00000186965	21	31859362	31859755	4	2	109393	1.5132	0.065117	KRTAP19-2
ENSG00000139620	12	49047184	49076021	108	16	109393	1.5124	0.065211	KANSL2
ENSG00000138190	10	94590935	94819250	979	55	109393	1.5115	0.065336	EXOC6
ENSG00000182704	11	76493295	76509198	45	12	109393	1.5113	0.065361	TSKU
ENSG00000164244	5	126853301	126890781	142	27	109393	1.5107	0.065426	PRRC1
ENSG00000117419	1	44686742	44820932	2	1	109393	1.5107	0.065432	ERI3
ENSG00000111341	12	15034115	15038860	26	5	109393	1.5101	0.065504	MGP
ENSG00000137185	6	28192664	28201260	33	11	109393	1.5094	0.065602	ZSCAN9
ENSG00000132313	2	86426478	86440917	48	15	109393	1.5093	0.065615	MRPL35
ENSG00000158985	5	130581186	130734140	598	52	109393	1.5091	0.065638	CDC42SE2
ENSG00000163632	3	63805038	63834312	76	23	109393	1.5086	0.065697	C3orf49
ENSG00000012983	14	50885219	51027844	486	51	109393	1.5085	0.065715	MAP4K5
ENSG00000137880	15	41056218	41059906	15	5	109393	1.5082	0.065748	GCHFR
ENSG00000139364	12	125671382	126146917	2310	310	109393	1.5081	0.065771	TMEM132B
ENSG00000272897	20	34220262	34262466	120	23	109393	1.5076	0.065827	RP1-309K20.6
ENSG00000148985	11	3818954	3847601	3	2	109393	1.5076	0.065832	PGAP2
ENSG00000204308	6	32146131	32151930	24	9	109393	1.5072	0.065885	RNF5
ENSG00000251369	19	58046625	58071231	72	20	109393	1.5066	0.065953	ZNF550
ENSG00000111199	12	110220890	110271212	203	41	109393	1.5063	0.065995	TRPV4
ENSG00000186469	14	52292913	52446060	810	102	109393	1.5054	0.066117	GNG2
ENSG00000270024	8	67579831	67772707	735	50	109393	1.505	0.066166	C8orf44-SGK3
ENSG00000089091	20	18364011	18447925	346	43	109393	1.504	0.066288	DZANK1
ENSG00000143442	1	151375200	151431941	173	37	109393	1.5037	0.066326	POGZ
ENSG00000148834	10	105995114	106027217	157	19	109393	1.5029	0.066438	GSTO1
ENSG00000107815	10	102747124	102754158	15	5	109393	1.5028	0.066442	C10orf2
ENSG00000100053	22	25595817	25603330	31	15	109393	1.5021	0.066532	CRYBB3
ENSG00000142733	1	27681675	27693383	1	1	109393	1.5019	0.06656	MAP3K6
ENSG00000011260	17	49337889	49375297	156	29	109393	1.5017	0.066583	UTP18
ENSG00000160216	21	45285067	45406417	562	85	109393	1.5014	0.066621	AGPAT3
ENSG00000163288	4	46995740	47428461	1653	130	109393	1.5007	0.066715	GABRB1
ENSG00000221988	6	32121218	32134011	40	16	109393	1.5007	0.06672	PPT2
ENSG00000171476	4	57514155	57548065	134	35	109393	1.5005	0.066744	HOPX
ENSG00000188596	12	96883349	97269333	1722	96	109393	1.5005	0.066746	C12orf55
ENSG00000061918	4	156680144	156728743	196	54	109393	1.5005	0.066748	GUCY1B3
ENSG00000164197	5	63461671	63668696	705	48	109393	1.5003	0.066765	RNF180
ENSG00000205835	3	190570666	190610218	216	52	109393	1.5001	0.066799	GMNC
ENSG00000135318	6	86159809	86205500	160	35	109393	1.4993	0.066898	NT5E
ENSG00000244045	17	26684604	26708716	98	12	109393	1.4987	0.06698	TMEM199
ENSG00000187556	19	13972877	13991571	77	30	109393	1.4985	0.067	NANOS3
ENSG00000116161	1	174968300	174980851	44	16	109393	1.498	0.067073	CACYBP
ENSG00000167522	16	89334038	89556969	1071	85	109393	1.4978	0.067097	ANKRD11
ENSG00000124207	20	47662849	47713489	134	22	109393	1.4975	0.067136	CSE1L
ENSG00000110484	11	62037627	62040628	12	7	109393	1.4974	0.067142	SCGB2A2
ENSG00000138684	4	123533783	123542224	36	14	109393	1.497	0.067197	IL21
ENSG00000100422	22	47080308	47134158	305	69	109393	1.4969	0.067212	CERK
ENSG00000205593	22	50747459	50765489	95	21	109393	1.4967	0.067242	DENND6B
ENSG00000135222	4	70820974	70826725	19	7	109393	1.4965	0.067263	CSN2
ENSG00000129003	15	62144588	62352672	855	43	109393	1.4964	0.067281	VPS13C
ENSG00000167131	17	42976510	42982758	29	10	109393	1.496	0.067321	CCDC103
ENSG00000177380	19	49622646	49654283	117	31	109393	1.496	0.067321	PPFIA3
ENSG00000152520	13	28712643	28869475	626	48	109393	1.496	0.067329	PAN3
ENSG00000205143	9	34621376	34628104	31	12	109393	1.4957	0.067366	ARID3C
ENSG00000115718	2	128176003	128186822	33	14	109393	1.4956	0.067373	PROC
ENSG00000116039	2	71163012	71192536	147	45	109393	1.4955	0.067394	ATP6V1B1
ENSG00000197168	13	52611093	52703214	267	42	109393	1.4948	0.067483	NEK5
ENSG00000101361	20	2632791	2639039	4	2	109393	1.4948	0.067488	NOP56
ENSG00000187175	21	46101491	46102078	3	2	109393	1.4939	0.067596	KRTAP12-1
ENSG00000122912	10	70237756	70287231	328	42	109393	1.4939	0.067605	SLC25A16
ENSG00000070476	3	126156444	126194762	167	42	109393	1.4938	0.067609	ZXDC
ENSG00000072849	17	5374571	5390131	1	1	109393	1.4934	0.06766	DERL2
ENSG00000014919	10	101471601	101491857	69	19	109393	1.4923	0.067813	COX15
ENSG00000258830	12	57643392	57690267	93	21	109393	1.4922	0.06782	RP11-123K3.4
ENSG00000082482	1	215179118	215410436	703	65	109393	1.4913	0.067947	KCNK2
ENSG00000085733	11	70244510	70282690	135	28	109393	1.4908	0.068007	CTTN
ENSG00000181192	10	12110971	12165224	10	5	109393	1.4901	0.068102	DHTKD1
ENSG00000101076	20	42984340	43061485	393	83	109393	1.489	0.06825	HNF4A
ENSG00000144339	2	192813769	193060435	874	131	109393	1.4879	0.068389	TMEFF2
ENSG00000198431	12	104609557	104744061	563	62	109393	1.4872	0.068479	TXNRD1
ENSG00000167286	11	118209669	118213459	8	5	109393	1.4861	0.068632	CD3D
ENSG00000114631	3	127348024	127391652	157	31	109393	1.4859	0.06865	PODXL2
ENSG00000162066	16	2570358	2581423	1	1	109393	1.4855	0.06871	AMDHD2
ENSG00000205923	16	2577081	2581420	1	1	109393	1.4855	0.06871	CEMP1
ENSG00000158023	12	122355768	122441833	276	44	109393	1.4853	0.068736	WDR66
ENSG00000140459	15	74630100	74660081	94	18	109393	1.4851	0.068757	CYP11A1
ENSG00000249459	17	18561742	18585575	121	17	109393	1.485	0.068766	ZNF286B
ENSG00000143954	2	79252812	79255631	11	5	109393	1.485	0.068767	REG3G
ENSG00000170011	3	39850405	40301812	2293	123	109393	1.4844	0.068849	MYRIP
ENSG00000093000	22	45559722	45583896	101	24	109393	1.4844	0.068852	NUP50
ENSG00000164975	9	15422702	15465951	226	33	109393	1.4841	0.068895	SNAPC3
ENSG00000179626	12	55944983	55946028	8	2	109393	1.483	0.069034	OR6C4
ENSG00000197859	9	136397286	136440641	149	23	109393	1.4827	0.069075	ADAMTSL2
ENSG00000198685	3	128290843	128294929	25	11	109393	1.4827	0.069078	C3orf27
ENSG00000119919	10	101292690	101296278	11	6	109393	1.4826	0.069094	NKX2-3
ENSG00000124120	20	43104526	43123244	57	18	109393	1.4822	0.069149	TTPAL
ENSG00000142546	19	50058968	50093519	126	22	109393	1.4814	0.069245	NOSIP
ENSG00000138592	15	50716577	50793280	341	37	109393	1.4813	0.069264	USP8
ENSG00000066056	1	43766664	43788779	3	2	109393	1.4812	0.069273	TIE1
ENSG00000135637	2	74699113	74710535	38	14	109393	1.4807	0.069346	CCDC142
ENSG00000164112	4	122680088	122686582	25	7	109393	1.4806	0.069362	TMEM155
ENSG00000169764	2	64068074	64118696	120	25	109393	1.4801	0.069429	UGP2
ENSG00000166073	15	40091233	40213093	478	75	109393	1.4799	0.06945	GPR176
ENSG00000205659	14	74551499	74667936	623	46	109393	1.4799	0.06945	LIN52
ENSG00000004939	17	42325753	42345509	56	20	109393	1.4795	0.069508	SLC4A1
ENSG00000119723	14	74416629	74430373	95	29	109393	1.4785	0.069639	COQ6
ENSG00000023041	10	114190058	114206672	48	13	109393	1.4785	0.069643	ZDHHC6
ENSG00000188089	15	42273780	42343388	485	67	109393	1.4784	0.06965	PLA2G4E
ENSG00000248511	4	93218402	93225329	15	8	109393	1.4779	0.069724	RP11-9B6.1
ENSG00000069424	1	6051526	6161253	6	4	109393	1.4774	0.069787	KCNAB2
ENSG00000109072	17	26691290	26700110	44	8	109393	1.477	0.069836	VTN
ENSG00000149591	11	117070037	117075498	27	12	109393	1.4769	0.069845	TAGLN
ENSG00000089041	12	121570622	121623876	280	48	109393	1.4767	0.069882	P2RX7
ENSG00000101247	20	13765596	13799067	126	28	109393	1.4766	0.069887	NDUFAF5
ENSG00000213380	16	69354043	69373570	87	23	109393	1.4759	0.069984	COG8
ENSG00000189298	6	28317691	28336947	80	23	109393	1.4754	0.070046	ZKSCAN3
ENSG00000263812	18	74240612	74322925	593	121	109393	1.4754	0.070052	LINC00908
ENSG00000132326	2	239152679	239198743	159	35	109393	1.4753	0.070064	PER2
ENSG00000055118	7	150642049	150675403	133	40	109393	1.4746	0.070161	KCNH2
ENSG00000218357	22	47857048	47882860	118	27	109393	1.4745	0.070175	LL22NC03-75H12.2
ENSG00000160360	9	139221932	139254057	201	50	109393	1.4744	0.07019	GPSM1
ENSG00000137103	9	35814448	35854844	141	31	109393	1.4743	0.070206	TMEM8B
ENSG00000177427	17	18163848	18169866	21	9	109393	1.4742	0.070213	MIEF2
ENSG00000174586	19	58865723	58874214	29	14	109393	1.4739	0.070253	ZNF497
ENSG00000152463	10	15074226	15115851	255	52	109393	1.4738	0.070268	OLAH
ENSG00000180979	15	42834720	42841000	22	5	109393	1.4733	0.070336	LRRC57
ENSG00000170348	14	75598173	75643334	148	29	109393	1.4729	0.070389	TMED10
ENSG00000129277	17	34430983	34433014	13	6	109393	1.4727	0.07041	CCL4
ENSG00000060709	12	130880682	131200826	1993	277	109393	1.4727	0.070413	RIMBP2
ENSG00000084710	2	25264999	25378243	272	48	109393	1.4722	0.070488	EFR3B
ENSG00000181965	5	134869991	134871639	5	3	109393	1.4704	0.070731	NEUROG1
ENSG00000140553	15	91473410	91497323	141	37	109393	1.4702	0.07075	UNC45A
ENSG00000141664	18	60190240	60254942	298	60	109393	1.4699	0.070794	ZCCHC2
ENSG00000269179	19	50412758	50461648	199	60	109393	1.4696	0.070833	CTC-326K19.6
ENSG00000110107	11	60658202	60674060	50	16	109393	1.4694	0.070858	PRPF19
ENSG00000166793	11	57412560	57417417	12	6	109393	1.4694	0.070863	YPEL4
ENSG00000172005	2	95691422	95719737	26	9	109393	1.4693	0.070871	MAL
ENSG00000169314	22	24105208	24108048	10	6	109393	1.4681	0.071035	C22orf15
ENSG00000155287	10	101370282	101380366	23	8	109393	1.4681	0.071044	SLC25A28
ENSG00000214447	17	42977135	42982758	25	8	109393	1.4672	0.07116	FAM187A
ENSG00000132692	1	156611182	156629324	49	19	109393	1.4671	0.071172	BCAN
ENSG00000123975	9	91926113	91931618	17	9	109393	1.4665	0.071261	CKS2
ENSG00000181752	11	55926870	55927793	3	2	109393	1.4665	0.071261	OR8K5
ENSG00000081479	2	169983619	170219195	1173	140	109393	1.4663	0.071286	LRP2
ENSG00000139291	12	72079867	72097836	89	21	109393	1.4658	0.071355	TMEM19
ENSG00000170270	14	93669239	93673439	6	3	109393	1.4655	0.071386	C14orf142
ENSG00000259120	17	73642323	73644057	2	1	109393	1.4646	0.071514	SMIM6
ENSG00000160781	1	156213206	156217881	11	7	109393	1.4639	0.071613	PAQR6
ENSG00000079313	19	1815248	1848452	1	1	109393	1.4638	0.07162	REXO1
ENSG00000146555	7	3341080	4308632	164	73	109393	1.4635	0.071665	SDK1
ENSG00000121413	19	58595205	58629794	294	45	109393	1.4632	0.071709	ZSCAN18
ENSG00000163811	2	29117509	29171088	260	31	109393	1.4627	0.071771	WDR43
ENSG00000115307	2	74753772	74757066	6	3	109393	1.4617	0.071908	AUP1
ENSG00000124562	6	34725183	34741571	89	19	109393	1.4615	0.071944	SNRPC
ENSG00000139410	12	113860042	113876081	69	14	109393	1.4612	0.071976	SDSL
ENSG00000177558	19	35715703	35719632	21	8	109393	1.4612	0.071985	FAM187B
ENSG00000235376	10	105005644	105007773	3	2	109393	1.4608	0.072035	RPEL1
ENSG00000152291	2	85545147	85555548	48	12	109393	1.4606	0.072066	TGOLN2
ENSG00000159618	16	57576333	57625593	301	58	109393	1.4604	0.072095	GPR114
ENSG00000091039	12	76745577	76953589	746	46	109393	1.4597	0.072186	OSBPL8
ENSG00000186395	17	38974369	38978847	11	5	109393	1.4585	0.072352	KRT10
ENSG00000143224	1	161136200	161147803	12	5	109393	1.4581	0.07241	PPOX
ENSG00000111540	12	56367697	56388490	33	8	109393	1.4579	0.072437	RAB5B
ENSG00000204348	6	31937587	31940069	10	5	109393	1.4579	0.072437	DXO
ENSG00000004139	17	26691378	26728065	115	17	109393	1.4574	0.072507	SARM1
ENSG00000186687	5	130506503	130541119	164	32	109393	1.4573	0.072511	LYRM7
ENSG00000148688	10	92631473	92668312	99	24	109393	1.4571	0.072541	RPP30
ENSG00000100294	22	43528212	43539400	67	18	109393	1.4568	0.072589	MCAT
ENSG00000128335	22	36622256	36636000	73	21	109393	1.4566	0.072614	APOL2
ENSG00000111229	12	110872630	110888227	34	8	109393	1.4562	0.072674	ARPC3
ENSG00000136051	12	105501102	105562912	199	39	109393	1.4561	0.072683	KIAA1033
ENSG00000054148	9	139743176	139745488	11	4	109393	1.4559	0.072707	PHPT1
ENSG00000139436	12	110367607	110434194	188	32	109393	1.4548	0.072862	GIT2
ENSG00000144485	2	239146908	239149303	8	5	109393	1.4546	0.072892	HES6
ENSG00000267882	20	45947246	45949467	12	6	109393	1.4545	0.072898	AL031666.2
ENSG00000109685	4	1873151	1983934	5	3	109393	1.4538	0.072998	WHSC1
ENSG00000100353	22	36906897	36925483	104	22	109393	1.4538	0.073003	EIF3D
ENSG00000186280	11	94706845	94732682	81	22	109393	1.4534	0.073062	KDM4D
ENSG00000136856	9	130159421	130170703	40	14	109393	1.4533	0.07307	SLC2A8
ENSG00000178904	19	32896449	32976801	253	43	109393	1.4531	0.073092	DPY19L3
ENSG00000129566	14	20833826	20881588	252	70	109393	1.453	0.073105	TEP1
ENSG00000121634	1	147374946	147381393	20	8	109393	1.453	0.073113	GJA8
ENSG00000186666	12	50231573	50236912	26	10	109393	1.4529	0.073122	BCDIN3D
ENSG00000143363	1	150980896	151008189	140	34	109393	1.4527	0.073148	PRUNE
ENSG00000115414	2	216225163	216300895	233	62	109393	1.4521	0.073238	FN1
ENSG00000163938	3	52715172	52728508	42	11	109393	1.4519	0.073263	GNL3
ENSG00000120889	8	22877646	22926692	272	61	109393	1.4518	0.073276	TNFRSF10B
ENSG00000269549	20	44074071	44077220	19	10	109393	1.4517	0.073296	AL031663.2
ENSG00000104960	19	50353992	50364001	59	20	109393	1.451	0.073392	PTOV1
ENSG00000163206	1	152850793	152857523	28	8	109393	1.4503	0.073489	SMCP
ENSG00000248050	8	110656344	110660313	18	5	109393	1.4502	0.073497	RP11-422N16.3
ENSG00000004142	17	26673659	26684545	47	5	109393	1.4502	0.0735	POLDIP2
ENSG00000163879	1	38022520	38032458	1	1	109393	1.4501	0.07352	DNALI1
ENSG00000167014	15	45248900	45271427	73	11	109393	1.4496	0.073584	C15orf43
ENSG00000006530	7	141250989	141355044	307	42	109393	1.4496	0.07359	AGK
ENSG00000172789	12	54426637	54429142	8	4	109393	1.4494	0.073617	HOXC5
ENSG00000213463	14	70838148	70883778	248	39	109393	1.4492	0.073636	SYNJ2BP
ENSG00000146828	7	100424442	100464631	145	31	109393	1.4485	0.073736	SLC12A9
ENSG00000051825	12	123636867	123728561	257	23	109393	1.4483	0.073763	MPHOSPH9
ENSG00000100364	22	45586219	45636650	307	51	109393	1.448	0.073813	KIAA0930
ENSG00000160207	21	44949072	45079374	319	32	109393	1.4478	0.073838	HSF2BP
ENSG00000148346	9	130911350	130915734	21	6	109393	1.4477	0.073849	LCN2
ENSG00000089123	20	13246709	13619587	1341	89	109393	1.4471	0.073937	TASP1
ENSG00000185055	7	105205567	105241322	162	42	109393	1.4462	0.074056	EFCAB10
ENSG00000114904	3	52744800	52804965	182	24	109393	1.4458	0.074122	NEK4
ENSG00000198829	3	151591431	151602405	54	20	109393	1.4457	0.074129	SUCNR1
ENSG00000164756	8	117962512	118188953	1015	83	109393	1.4455	0.074161	SLC30A8
ENSG00000124935	11	62009682	62012280	18	8	109393	1.4445	0.074299	SCGB1D2
ENSG00000163814	3	45123770	45187914	331	97	109393	1.4443	0.07433	CDCP1
ENSG00000115561	2	86730554	86948245	728	69	109393	1.444	0.074374	CHMP3
ENSG00000143554	1	153746830	153752633	8	5	109393	1.4438	0.074392	SLC27A3
ENSG00000124104	20	44462449	44471914	45	19	109393	1.4433	0.074462	SNX21
ENSG00000129292	8	133787618	133861052	219	36	109393	1.4433	0.074473	PHF20L1
ENSG00000073605	17	38060848	38076107	79	15	109393	1.4431	0.074493	GSDMB
ENSG00000233828	5	86512423	86534822	64	18	109393	1.4426	0.07457	AC008394.1
ENSG00000052795	4	159690290	159829201	344	42	109393	1.4423	0.074607	FNIP2
ENSG00000105568	19	52693292	52730687	266	30	109393	1.4423	0.074607	PPP2R1A
ENSG00000204710	11	64937625	64940715	11	7	109393	1.4416	0.074709	SPDYC
ENSG00000215186	15	72947079	72958735	2	1	109393	1.4411	0.074775	GOLGA6B
ENSG00000100519	14	53173890	53195305	54	17	109393	1.4402	0.074904	PSMC6
ENSG00000134769	18	32073254	32471808	1756	107	109393	1.4401	0.07492	DTNA
ENSG00000145919	5	173034517	173043663	31	12	109393	1.4394	0.075012	BOD1
ENSG00000157014	3	10289707	10322902	2	1	109393	1.4391	0.075056	TATDN2
ENSG00000168056	11	65306276	65326401	40	16	109393	1.4389	0.075087	LTBP3
ENSG00000261210	16	19297061	19333467	180	37	109393	1.4386	0.075129	CLEC19A
ENSG00000159173	1	201373625	201398994	86	33	109393	1.4376	0.075275	TNNI1
ENSG00000188389	2	242792033	242801060	53	19	109393	1.4372	0.075334	PDCD1
ENSG00000127720	12	82752276	82873015	386	22	109393	1.4365	0.075431	METTL25
ENSG00000109016	17	21026677	21096578	289	48	109393	1.4362	0.075474	DHRS7B
ENSG00000254858	19	18303992	18307758	7	2	109393	1.4359	0.075516	MPV17L2
ENSG00000215251	20	3127165	3140543	2	1	109393	1.4329	0.075944	FASTKD5
ENSG00000249884	2	86732791	86948245	724	69	109393	1.4327	0.075973	RNF103-CHMP3
ENSG00000176945	3	195447753	195467994	14	6	109393	1.4326	0.07599	MUC20
ENSG00000168303	7	40165622	40174258	28	10	109393	1.4322	0.076037	MPLKIP
ENSG00000168229	14	52734431	52743442	45	21	109393	1.4322	0.076044	PTGDR
ENSG00000161011	5	179233388	179265078	191	51	109393	1.4318	0.076094	SQSTM1
ENSG00000129990	19	55682567	55691809	90	18	109393	1.4317	0.07612	SYT5
ENSG00000092009	14	24974559	24977471	7	4	109393	1.4316	0.076127	CMA1
ENSG00000175879	2	176994422	176997423	11	8	109393	1.4316	0.076127	HOXD8
ENSG00000186049	12	53001354	53012343	37	14	109393	1.4315	0.076148	KRT73
ENSG00000112787	12	133066137	133161774	460	61	109393	1.4311	0.076195	FBRSL1
ENSG00000107186	9	13105703	13279589	20	12	109393	1.431	0.076214	MPDZ
ENSG00000159248	15	35043233	35047166	12	7	109393	1.4304	0.076296	GJD2
ENSG00000137474	11	76839310	76926284	442	74	109393	1.4295	0.076431	MYO7A
ENSG00000138738	4	121606074	121844025	1197	75	109393	1.4294	0.076447	PRDM5
ENSG00000140505	15	75041185	75048543	17	8	109393	1.429	0.076502	CYP1A2
ENSG00000141577	17	79163393	79196799	273	49	109393	1.4283	0.076602	AZI1
ENSG00000100941	14	39644387	39652422	34	11	109393	1.428	0.076644	PNN
ENSG00000198642	9	21329670	21335379	31	11	109393	1.4279	0.076667	KLHL9
ENSG00000165416	13	53226844	53275044	177	29	109393	1.4278	0.076671	SUGT1
ENSG00000138641	4	89442199	89629693	824	63	109393	1.4278	0.076672	HERC3
ENSG00000006740	17	12692856	12894960	1232	133	109393	1.4278	0.076673	ARHGAP44
ENSG00000257411	12	56495115	56503073	9	5	109393	1.4278	0.076677	RP11-603J24.9
ENSG00000175066	3	141882414	141944449	240	62	109393	1.4262	0.076907	GK5
ENSG00000175287	9	131683174	131704320	71	13	109393	1.4261	0.076916	PHYHD1
ENSG00000075886	2	132233666	132240507	33	9	109393	1.4259	0.076953	TUBA3D
ENSG00000164061	3	49591922	49708978	262	44	109393	1.4256	0.076987	BSN
ENSG00000188763	7	72848109	72850450	3	2	109393	1.4256	0.076987	FZD9
ENSG00000066557	1	70610488	70671303	126	24	109393	1.4245	0.077146	LRRC40
ENSG00000167258	17	37617764	37721160	301	34	109393	1.4243	0.077179	CDK12
ENSG00000234857	11	62457747	62494856	101	17	109393	1.424	0.077219	HNRNPUL2-BSCL2
ENSG00000198740	17	47366568	47439835	266	38	109393	1.4237	0.077266	ZNF652
ENSG00000156966	2	232260254	232265875	19	10	109393	1.4236	0.077274	B3GNT7
ENSG00000172586	10	75541805	75543410	2	1	109393	1.4236	0.077281	CHCHD1
ENSG00000169851	4	30722037	31148422	1948	133	109393	1.4232	0.077343	PCDH7
ENSG00000172006	19	2819872	2835771	4	2	109393	1.423	0.077364	ZNF554
ENSG00000204301	6	32162620	32191844	126	27	109393	1.423	0.077365	NOTCH4
ENSG00000163110	4	95373037	95589377	1033	91	109393	1.4224	0.07746	PDLIM5
ENSG00000258388	6	32121622	32139755	44	16	109393	1.4224	0.077461	PPT2-EGFL8
ENSG00000171492	1	90286573	90402170	363	73	109393	1.422	0.07752	LRRC8D
ENSG00000128271	22	24813847	24838328	71	21	109393	1.4218	0.077543	ADORA2A
ENSG00000100916	14	36295524	36401531	378	63	109393	1.4216	0.077568	BRMS1L
ENSG00000235478	22	17602476	17612994	52	19	109393	1.4215	0.077583	AC006946.15
ENSG00000184985	4	7194265	7744554	94	67	109393	1.4214	0.077601	SORCS2
ENSG00000104722	8	24770525	24776607	9	5	109393	1.4214	0.077602	NEFM
ENSG00000178460	8	67782984	67834283	172	29	109393	1.4212	0.077635	MCMDC2
ENSG00000204957	19	42746927	42749125	5	2	109393	1.4206	0.077722	AC006486.1
ENSG00000261787	8	67858736	67874825	31	9	109393	1.4205	0.077735	TCF24
ENSG00000183023	2	40324410	40838193	2696	213	109393	1.4199	0.077821	SLC8A1
ENSG00000145832	5	135170338	135224326	288	53	109393	1.4199	0.077824	SLC25A48
ENSG00000118689	6	108881038	109005977	377	37	109393	1.4195	0.077874	FOXO3
ENSG00000130475	19	17858527	17899377	209	41	109393	1.4193	0.077913	FCHO1
ENSG00000172724	9	34689564	34691274	5	3	109393	1.4192	0.077914	CCL19
ENSG00000186967	21	31869142	31869451	3	2	109393	1.4184	0.078038	KRTAP19-4
ENSG00000058272	12	80167343	80329240	542	31	109393	1.4182	0.078062	PPP1R12A
ENSG00000182013	19	46969748	46974820	34	10	109393	1.418	0.078097	PNMAL1
ENSG00000206503	6	29909037	29913661	123	24	109393	1.4176	0.078152	HLA-A
ENSG00000213888	22	31742875	31744670	6	4	109393	1.4175	0.078166	AC005003.1
ENSG00000186862	10	102767440	102790890	55	19	109393	1.4166	0.078302	PDZD7
ENSG00000090905	16	24741016	24838953	270	39	109393	1.4163	0.078338	TNRC6A
ENSG00000119636	14	74486056	74549566	371	40	109393	1.4162	0.078353	CCDC176
ENSG00000105373	19	48248779	48260315	80	23	109393	1.4161	0.078368	GLTSCR2
ENSG00000135720	16	66754796	66785701	80	10	109393	1.4161	0.078374	DYNC1LI2
ENSG00000126226	13	113831891	113863029	130	15	109393	1.4159	0.0784	PCID2
ENSG00000146670	11	64833772	64851636	56	20	109393	1.415	0.078539	CDCA5
ENSG00000140795	16	46740891	46824319	95	26	109393	1.4141	0.078666	MYLK3
ENSG00000267988	7	45902684	45906045	19	8	109393	1.414	0.078674	AC096582.1
ENSG00000198837	1	153901977	153919172	18	10	109393	1.414	0.07868	DENND4B
ENSG00000011295	17	15902694	15948329	243	41	109393	1.414	0.078683	TTC19
ENSG00000139915	14	47308826	48144157	3790	173	109393	1.4136	0.078735	MDGA2
ENSG00000075223	7	80371854	80551675	678	90	109393	1.4134	0.078766	SEMA3C
[truncated: 15,517 more rows]

## Sheet: Supplementary Data 4
Supplementary Data 4: Gene-based analysis (MAGMA) in a cross-ancestry meta-analysis (two-sided multiple linear regression). Significant values after Bonferroni correction (p<2.62E-06) are written in bold letters.
Gene	Chr	Start (hg37)	Stop (hg37)	Nsnps	Nparam	N	Z score	P	Symbol
ENSG00000091831	6	151977826	152450754	2751	277	286316	6.6052	1.9845e-11	ESR1
ENSG00000164532	7	35242042	35293758	243	31	285155	6.1094	5e-10	TBX20
ENSG00000091879	8	6357172	6420930	487	61	291168	6.0782	6.0772e-10	ANGPT2
ENSG00000168036	3	41236328	41301587	194	49	237688	5.4586	2.4e-08	CTNNB1
ENSG00000138430	2	174937175	175113426	828	78	321045	5.1831	1.0911e-07	OLA1
ENSG00000056487	22	45277042	45405880	816	150	252324	5.1262	1.4784e-07	PHF21B
ENSG00000162631	1	107682629	108026080	1730	255	233992	5.0054	2.7868e-07	NTNG1
ENSG00000189298	6	28317691	28336947	85	28	317927	5.0042	2.8046e-07	ZKSCAN3
ENSG00000188107	6	64429876	66417118	12487	482	264741	4.8643	5.7418e-07	EYS
ENSG00000235109	6	28292470	28324048	147	32	330348	4.844	6.3623e-07	ZSCAN31
ENSG00000139734	13	60239717	60738121	1754	137	299559	4.7921	8.2511e-07	DIAPH3
ENSG00000176681	17	44370099	44415160	10	3	208131	4.7676	9.3201e-07	LRRC37A
ENSG00000137338	6	28249314	28270326	93	33	292975	4.7621	9.5782e-07	PGBD1
ENSG00000105717	19	19672522	19729725	191	48	261618	4.7208	1.1748e-06	PBX4
ENSG00000198315	6	28109688	28127250	66	16	338087	4.6992	1.3061e-06	ZKSCAN8
ENSG00000124440	19	46800303	46846690	310	79	288933	4.668	1.5209e-06	HIF3A
ENSG00000138738	4	121606074	121844025	1412	108	318237	4.6305	1.8237e-06	PRDM5
ENSG00000144229	2	137523115	138435287	5227	351	290801	4.6277	1.849e-06	THSD7B
ENSG00000196812	6	28092338	28097860	28	12	236561	4.6161	1.955e-06	ZSCAN16
ENSG00000129933	19	19431490	19469563	162	39	246236	4.603	2.0824e-06	MAU2
ENSG00000198963	9	77112281	77308093	823	144	251638	4.5941	2.1731e-06	RORB
ENSG00000187626	6	28212401	28227011	58	22	278785	4.5901	2.2147e-06	ZKSCAN4
ENSG00000151789	3	21459915	22414812	7695	541	275930	4.5804	2.3207e-06	ZNF385D
ENSG00000232040	6	28539407	28583989	169	40	328156	4.5433	2.7695e-06	SCAND3
ENSG00000114209	3	167401086	167452727	176	31	234545	4.5402	2.8102e-06	PDCD10
ENSG00000158691	6	28346732	28367511	94	26	317192	4.5313	2.9314e-06	ZSCAN12
ENSG00000075884	2	143848931	144525921	2892	310	277738	4.5261	3.0047e-06	ARHGAP15
ENSG00000196535	17	27400528	27507430	449	71	287921	4.5213	3.0724e-06	MYO18A
ENSG00000179761	17	27277531	27384234	478	108	238789	4.4906	3.5507e-06	PIPOX
ENSG00000122756	9	34551430	34590121	227	56	276086	4.4853	3.6409e-06	CNTFR
ENSG00000105705	19	19386827	19431653	179	37	269185	4.4807	3.7193e-06	SUGP1
ENSG00000176678	16	86609974	86615303	28	15	264506	4.4511	4.2708e-06	FOXL1
ENSG00000102780	13	42614176	42830714	1116	124	306881	4.4464	4.3667e-06	DGKH
ENSG00000167491	19	19496635	19619740	458	76	220790	4.4382	4.5366e-06	GATAD2A
ENSG00000178175	5	71738479	71803554	337	68	267376	4.4334	4.6376e-06	ZNF366
ENSG00000197696	15	85198360	85201794	16	7	337196	4.4131	5.0948e-06	NMB
ENSG00000258817	11	49973943	49974971	7	5	367565	4.4122	5.1159e-06	OR4C13
ENSG00000130558	9	137967268	138013025	376	98	269729	4.4111	5.143e-06	OLFM1
ENSG00000166716	15	85291866	85349659	291	61	269084	4.3895	5.6805e-06	ZNF592
ENSG00000132854	1	62702651	62785085	350	53	312819	4.3839	5.8282e-06	KANK4
ENSG00000173068	9	16409501	16870841	3044	242	264846	4.3449	6.9657e-06	BNC2
ENSG00000152034	6	100367786	100442123	425	85	264974	4.2973	8.6429e-06	MCHR2
ENSG00000176349	7	1878222	1889567	82	12	312975	4.297	8.658e-06	AC110781.3
ENSG00000173914	11	66432469	66445392	32	18	260167	4.2702	9.7645e-06	RBM4B
ENSG00000177706	7	192969	300711	446	78	264358	4.2624	1.0111e-05	FAM20C
ENSG00000164494	6	107473761	107780768	1487	166	261091	4.2594	1.0249e-05	PDSS2
ENSG00000137076	9	35696945	35732392	99	36	241485	4.256	1.0406e-05	TLN1
ENSG00000130921	12	123717463	123742506	119	21	342795	4.2505	1.0664e-05	C12orf65
ENSG00000233822	6	27806323	27823487	56	29	215408	4.2391	1.1219e-05	HIST1H2BN
ENSG00000160208	21	45079429	45115958	175	33	190557	4.2348	1.1439e-05	RRP1B
ENSG00000128617	7	128412545	128415844	24	14	254467	4.2125	1.2626e-05	OPN1SW
ENSG00000137185	6	28192664	28201260	43	19	301890	4.1944	1.3677e-05	ZSCAN9
ENSG00000163564	1	158900586	158946844	244	50	247574	4.1696	1.5255e-05	PYHIN1
ENSG00000103316	16	21250195	21314404	242	49	232992	4.1612	1.5832e-05	CRYM
ENSG00000008197	6	50681541	50740701	238	47	250483	4.1235	1.866e-05	TFAP2D
ENSG00000132591	17	27181956	27188085	21	5	324141	4.1186	1.9055e-05	ERAL1
ENSG00000131435	5	131593364	131609147	71	23	264802	4.1121	1.9601e-05	PDLIM4
ENSG00000147316	8	6264113	6501144	1464	148	287455	4.1121	1.9606e-05	MCPH1
ENSG00000154127	11	122526383	122685181	931	217	268544	4.1059	2.0139e-05	UBASH3B
ENSG00000127946	7	75162621	75368280	1160	166	291353	4.0978	2.0852e-05	HIP1
ENSG00000171530	5	76986991	77164604	915	146	289710	4.0954	2.1069e-05	TBCA
ENSG00000174332	1	53971910	54199877	606	85	263717	4.0796	2.256e-05	GLIS1
ENSG00000158486	16	20944433	21170762	1219	137	281033	4.0771	2.2801e-05	DNAH3
ENSG00000198673	12	62102040	62672931	2909	308	260042	4.0679	2.372e-05	FAM19A2
ENSG00000148737	10	114710009	114927437	1030	199	222241	4.0511	2.5487e-05	TCF7L2
ENSG00000185565	3	115521235	117716095	12327	528	273231	4.0468	2.5965e-05	LSAMP
ENSG00000089639	19	19740285	19754476	56	23	245273	4.0425	2.6446e-05	GMIP
ENSG00000172795	5	112312399	112356667	280	65	233761	4.0401	2.6712e-05	DCP2
ENSG00000198558	6	27840926	27841289	1	1	514591	4.0309	2.778e-05	HIST1H4L
ENSG00000143079	1	112938803	113006078	174	14	295685	4.0295	2.7953e-05	CTTNBP2NL
ENSG00000177082	15	85185999	85197574	52	21	257852	4.0294	2.7959e-05	WDR73
ENSG00000177380	19	49622646	49654283	168	40	311685	4.0191	2.9209e-05	PPFIA3
ENSG00000168131	6	27878963	27880174	6	3	379525	4.0091	3.0473e-05	OR2B2
ENSG00000095564	10	93683526	93790082	390	58	266390	4.0064	3.0831e-05	BTAF1
ENSG00000145850	5	156346293	156390266	262	63	243898	4.0026	3.1329e-05	TIMD4
ENSG00000118515	6	134490384	134639250	770	159	280144	3.9956	3.2263e-05	SGK1
ENSG00000142949	1	43990858	44089343	216	37	265574	3.9908	3.2928e-05	PTPRF
ENSG00000172137	16	71392616	71424341	183	40	295092	3.9862	3.3565e-05	CALB2
ENSG00000076321	1	173684080	173755840	271	41	201795	3.976	3.5042e-05	KLHL20
ENSG00000152977	3	147111209	147228080	430	60	326852	3.9754	3.5135e-05	ZIC1
ENSG00000164253	5	76721795	76916436	1202	121	306131	3.9722	3.5611e-05	WDR41
ENSG00000131067	20	33432523	33460663	92	27	262997	3.9618	3.7192e-05	GGT7
ENSG00000149571	11	126293254	126873355	3123	313	283241	3.9618	3.7194e-05	KIRREL3
ENSG00000147536	8	41386725	41402565	85	37	266145	3.9519	3.876e-05	GINS4
ENSG00000081923	18	55313658	55470333	1018	148	283597	3.9495	3.9164e-05	ATP8B1
ENSG00000215271	14	23741666	23768656	109	46	224812	3.9488	3.9279e-05	HOMEZ
ENSG00000128590	7	108210012	108215294	20	9	249024	3.9474	3.9504e-05	DNAJB9
ENSG00000187510	12	93115281	93166231	252	57	244819	3.94	4.0735e-05	PLEKHG7
ENSG00000214029	12	133694740	133707059	54	18	315585	3.939	4.0919e-05	ZNF891
ENSG00000174776	3	167196472	167371771	802	143	216313	3.9361	4.1404e-05	WDR49
ENSG00000137103	9	35814448	35854844	174	46	235446	3.9306	4.2375e-05	TMEM8B
ENSG00000067141	15	73344051	73597547	1175	93	258530	3.9268	4.3037e-05	NEO1
ENSG00000101638	18	44259081	44339220	527	130	312096	3.924	4.3553e-05	ST8SIA5
ENSG00000165995	10	18429606	18830798	2785	340	288515	3.92	4.4278e-05	CACNB2
ENSG00000249852	7	227554	229557	21	7	239238	3.9107	4.6016e-05	AC145676.2
ENSG00000205108	9	34723052	34729464	30	10	352172	3.9013	4.7837e-05	FAM205A
ENSG00000051180	15	40986972	41024354	167	31	277032	3.8989	4.8306e-05	RAD51
ENSG00000259511	15	84841242	84850986	1	1	338878	3.8977	4.855e-05	UBE2Q2L
ENSG00000116833	1	199996730	200146552	1006	144	298351	3.8938	4.9353e-05	NR5A2
ENSG00000197279	6	28048753	28057341	27	8	321149	3.893	4.9505e-05	ZNF165
ENSG00000123095	12	26272959	26278060	10	6	343905	3.8833	5.1529e-05	BHLHE41
ENSG00000242265	7	94285637	94299007	37	18	225004	3.8818	5.1845e-05	PEG10
ENSG00000120334	1	173768688	173793858	90	23	188936	3.8805	5.2116e-05	CENPL
ENSG00000174469	7	145813453	148118090	16228	548	274849	3.8598	5.674e-05	CNTNAP2
ENSG00000183955	12	123868320	123893905	119	28	337699	3.8572	5.7351e-05	SETD8
ENSG00000091844	6	153325594	153452384	639	75	297323	3.8566	5.7498e-05	RGS17
ENSG00000221995	17	27400537	27418537	81	18	299502	3.8518	5.8621e-05	TIAF1
ENSG00000165323	11	92085262	92629618	2410	209	230407	3.8483	5.9474e-05	FAT3
ENSG00000051825	12	123636867	123728561	308	35	331326	3.8455	6.0151e-05	MPHOSPH9
ENSG00000228696	17	44352150	44439130	192	6	296446	3.8434	6.0668e-05	ARL17B
ENSG00000204209	6	33286335	33297046	46	19	272437	3.8418	6.1059e-05	DAXX
ENSG00000137824	15	41028082	41048049	80	23	235808	3.8407	6.1339e-05	RMDN3
ENSG00000149136	11	57093459	57103351	43	17	240850	3.8375	6.2151e-05	SSRP1
ENSG00000150977	12	123899936	123921264	120	49	265440	3.836	6.2522e-05	RILPL2
ENSG00000176371	15	85144217	85171027	135	44	236605	3.8316	6.3664e-05	ZSCAN2
ENSG00000136383	15	85359911	85416713	247	69	291867	3.8304	6.3966e-05	ALPK3
ENSG00000155545	5	56215429	56267502	331	60	287046	3.8274	6.4751e-05	MIER3
ENSG00000070759	1	45809555	45956872	267	35	237347	3.8271	6.4822e-05	TESK2
ENSG00000229729	3	88108424	88188123	378	38	259692	3.8253	6.5301e-05	RP11-159G9.5
ENSG00000117593	1	173793641	173827684	109	30	208217	3.8141	6.8333e-05	DARS2
ENSG00000144810	3	99357319	99518070	722	119	254639	3.8135	6.8508e-05	COL8A1
ENSG00000152128	2	135213330	135476570	1213	160	262017	3.8098	6.9534e-05	TMEM163
ENSG00000156011	8	18384811	18942240	4938	407	291089	3.794	7.4124e-05	PSD3
ENSG00000163320	3	88101094	88199035	451	44	257085	3.7897	7.5411e-05	CGGBP1
ENSG00000187642	1	910579	917497	23	7	275228	3.7796	7.8552e-05	C1orf170
ENSG00000172037	3	49158547	49170551	31	20	221497	3.7769	7.9381e-05	LAMB2
ENSG00000087053	11	95566046	95658479	324	62	276198	3.7639	8.3644e-05	MTMR2
ENSG00000196141	2	201170604	201346986	701	138	268322	3.7619	8.4299e-05	SPATS2L
ENSG00000122733	9	34957484	34982541	102	40	265785	3.7585	8.5453e-05	KIAA1045
ENSG00000072682	5	131527531	131631008	537	107	223515	3.7467	8.9575e-05	P4HA2
ENSG00000173065	17	27082996	27182250	298	36	282722	3.7445	9.0365e-05	FAM222B
ENSG00000198846	8	59717977	60031767	1561	203	263872	3.7435	9.0747e-05	TOX
ENSG00000184357	6	27834570	27835359	8	5	209494	3.74	9.2007e-05	HIST1H1B
ENSG00000180210	11	46740730	46761056	100	23	288947	3.73	9.5731e-05	F2
ENSG00000109991	11	57105848	57138073	155	31	301893	3.7276	9.6654e-05	P2RX3
ENSG00000146477	6	160769300	160876014	564	96	223019	3.7267	9.6992e-05	SLC22A3
ENSG00000144369	2	187558698	187630685	268	58	260529	3.7261	9.7221e-05	FAM171B
ENSG00000095015	5	56111401	56191979	403	68	250882	3.7217	9.8925e-05	MAP3K1
ENSG00000213996	19	19375173	19384200	51	19	239812	3.7175	0.00010062	TM6SF2
ENSG00000002822	7	1855429	2272878	2051	89	295972	3.7126	0.00010256	MAD1L1
ENSG00000128595	7	128379346	128411861	144	28	289145	3.7118	0.00010291	CALU
ENSG00000163596	2	203640690	203736708	353	48	294396	3.7083	0.00010433	ICA1L
ENSG00000138442	2	203739505	203879521	531	54	294514	3.7057	0.00010541	WDR12
ENSG00000160207	21	44949072	45079374	457	53	233830	3.7028	0.00010662	HSF2BP
ENSG00000164035	4	101316498	101801283	2865	225	289666	3.6972	0.000109	EMCN
ENSG00000170921	17	61086917	61505060	1440	92	246813	3.6891	0.00011252	TANC2
ENSG00000155052	2	124782864	125672864	4477	387	280592	3.688	0.00011301	CNTNAP5
ENSG00000179021	3	88198893	88217879	97	20	251283	3.6837	0.00011492	C3orf38
ENSG00000091583	17	64208151	64252643	309	58	310759	3.6829	0.0001153	APOH
ENSG00000162976	2	11295324	11319000	121	29	299213	3.6822	0.00011559	PQLC3
ENSG00000136352	14	36985602	36990354	21	13	247980	3.6769	0.00011805	NKX2-1
ENSG00000116299	1	109656301	109749401	533	111	284279	3.6721	0.00012029	KIAA1324
ENSG00000154678	7	31790793	32338941	3749	369	281333	3.6708	0.00012089	PDE1C
ENSG00000137073	9	33921691	34048947	595	67	305866	3.6675	0.00012245	UBAP2
ENSG00000258945	14	85994943	85995730	7	4	212968	3.6671	0.00012265	RP11-497E19.2
ENSG00000134917	11	130274820	130298888	145	52	264459	3.6608	0.00012573	ADAMTS8
ENSG00000174718	12	32112304	32146039	242	52	318310	3.6599	0.00012617	KIAA1551
ENSG00000138380	2	203776937	203851786	276	35	294411	3.6567	0.00012776	CARF
ENSG00000106392	7	7196565	7288282	506	43	308818	3.6566	0.0001278	C1GALT1
ENSG00000136378	15	79051545	79103773	413	72	264879	3.652	0.00013009	ADAMTS7
ENSG00000167291	17	77906142	78009647	649	190	286049	3.6505	0.00013087	TBC1D16
ENSG00000132763	1	45965725	45976739	20	8	254544	3.6496	0.00013131	MMACHC
ENSG00000106400	7	100860949	100867471	36	15	280998	3.6485	0.00013188	ZNHIT1
ENSG00000140836	16	72816784	73093597	1530	238	250123	3.6438	0.0001343	ZFHX3
ENSG00000217236	2	175199674	175203220	22	10	397100	3.6429	0.00013481	SP9
ENSG00000132773	1	45805342	45809647	8	5	218764	3.6413	0.00013564	TOE1
ENSG00000138433	2	175212750	175260443	201	49	250257	3.633	0.00014007	CIR1
ENSG00000124562	6	34725183	34741571	99	24	301962	3.6265	0.00014367	SNRPC
ENSG00000108479	17	73747675	73761792	60	30	276015	3.6148	0.0001503	GALK1
ENSG00000008196	6	50786436	50815326	121	33	295974	3.6037	0.00015685	TFAP2B
ENSG00000109684	4	10488019	10686489	808	91	279727	3.5977	0.00016053	CLNK
ENSG00000091732	7	129658126	129691291	184	30	280590	3.5903	0.00016514	ZC3HC1
ENSG00000140612	15	85212775	85259947	230	52	254181	3.59	0.00016532	SEC11A
ENSG00000049323	2	33172039	33624576	3157	263	292857	3.5885	0.00016632	LTBP1
ENSG00000010244	17	30677136	30708905	134	39	237495	3.5864	0.00016765	ZNF207
ENSG00000258366	20	62289163	62328416	281	57	301500	3.5815	0.00017083	RTEL1
ENSG00000240563	1	62660503	62678000	120	27	308345	3.579	0.00017249	L1TD1
ENSG00000100767	14	73704205	73741348	205	64	246508	3.5732	0.00017631	PAPLN
ENSG00000152484	13	27640293	27746033	573	98	276817	3.5713	0.00017763	USP12
ENSG00000173852	7	34968488	35077883	651	70	298537	3.571	0.0001778	DPY19L1
ENSG00000111328	12	123745528	123756881	45	14	358020	3.5694	0.00017889	CDK2AP1
ENSG00000197724	9	96338689	96441869	764	104	303844	3.5683	0.00017963	PHF2
ENSG00000173218	1	116184574	116240845	308	74	306200	3.5664	0.00018095	VANGL1
ENSG00000204237	17	79632066	79633665	4	2	257296	3.5641	0.00018255	OXLD1
ENSG00000139364	12	125671382	126146917	2824	385	273893	3.5588	0.00018626	TMEM132B
ENSG00000138821	4	103172198	103352415	934	136	261970	3.5553	0.0001888	SLC39A8
ENSG00000173838	17	60778675	60885705	607	95	242777	3.5466	0.0001951	2025-03-10
ENSG00000059691	4	152591656	152682175	431	53	265836	3.5448	0.00019647	PET112
ENSG00000026036	20	62290653	62330037	292	59	296834	3.5432	0.00019762	RTEL1-TNFRSF6B
ENSG00000164975	9	15422702	15465951	286	45	251587	3.5405	0.00019969	SNAPC3
ENSG00000104885	19	2164148	2232577	236	44	240791	3.5371	0.00020227	DOT1L
ENSG00000170017	3	105085753	105295744	992	127	310326	3.5366	0.00020266	ALCAM
ENSG00000146376	6	129897277	130031370	829	148	298693	3.5363	0.00020292	ARHGAP18
ENSG00000101746	18	31431064	31804916	1633	171	279692	3.5312	0.00020684	NOL4
ENSG00000124126	20	47240790	47444420	917	121	288163	3.5278	0.00020952	PREX1
ENSG00000136933	9	127962821	127996437	159	45	237012	3.5263	0.00021073	RABEPK
ENSG00000149582	11	118401756	118417995	89	20	242555	3.5252	0.00021155	TMEM25
ENSG00000118096	11	118415243	118443685	181	32	197918	3.5236	0.00021287	IFT46
ENSG00000135870	1	173900352	173991435	387	52	245087	3.5235	0.00021296	RC3H1
ENSG00000173905	3	167726465	167813763	492	72	270415	3.5218	0.00021429	GOLIM4
ENSG00000144619	3	2140497	3099645	4340	460	293050	3.521	0.00021499	CNTN4
ENSG00000125780	20	2276647	2321724	90	41	175658	3.5183	0.0002172	TGM3
ENSG00000065060	6	34759857	34850915	454	48	300011	3.5177	0.00021766	UHRF1BP1
ENSG00000090530	3	189674517	189840226	1192	151	239552	3.513	0.00022154	LEPREL1
ENSG00000232237	1	201083081	201096312	71	23	255605	3.5058	0.00022762	ASCL5
ENSG00000146215	6	43267448	43276535	27	14	261241	3.4943	0.00023762	CRIP3
ENSG00000120071	17	44107282	44302733	1289	19	349196	3.4907	0.00024084	KANSL1
ENSG00000077809	7	74071994	74175026	250	54	166032	3.4878	0.00024355	GTF2I
ENSG00000128512	7	111366166	111846466	2582	277	244765	3.4862	0.00024492	DOCK4
ENSG00000125970	20	32581452	32696114	308	61	249575	3.4862	0.00024495	RALY
ENSG00000132781	1	45794835	45806142	25	12	257301	3.4856	0.00024551	MUTYH
ENSG00000167011	7	100813774	100823557	45	19	304825	3.4855	0.00024563	NAT16
ENSG00000061938	3	195590235	195638816	263	69	271203	3.4807	0.00025007	TNK2
ENSG00000122786	7	134429003	134655479	1092	147	289870	3.4763	0.00025418	CALD1
ENSG00000158553	6	27253682	27279949	174	40	329401	3.4753	0.00025514	POM121L2
ENSG00000068831	11	64494383	64512928	50	21	208555	3.4734	0.00025695	RASGRP2
ENSG00000197846	6	26199748	26200942	11	7	264733	3.464	0.00026612	HIST1H2BF
ENSG00000155096	8	103838585	103906092	369	56	278722	3.4614	0.00026866	AZIN1
ENSG00000256269	11	118955576	118964259	25	12	209721	3.4577	0.0002724	HMBS
ENSG00000103740	15	78459810	78538030	425	103	303906	3.4562	0.00027388	ACSBG1
ENSG00000119673	14	74034324	74042357	59	23	235750	3.4514	0.00027888	ACOT2
ENSG00000197375	5	131705444	131731306	134	29	264530	3.4495	0.00028086	SLC22A5
ENSG00000229415	14	36942493	36983034	154	36	220822	3.447	0.00028346	SFTA3
ENSG00000168828	9	35869375	35870461	6	4	244459	3.4429	0.00028775	OR13J1
ENSG00000188938	9	96208776	96215874	39	14	297462	3.4389	0.00029209	FAM120AOS
ENSG00000109771	4	186285032	186317053	197	55	276316	3.4382	0.00029278	LRP2BP
ENSG00000182667	11	131240373	132206716	6198	459	245317	3.4321	0.00029942	NTM
ENSG00000130816	19	10244021	10341962	519	85	251254	3.4281	0.00030394	DNMT1
ENSG00000120262	6	151815165	151942328	966	141	284629	3.4274	0.00030467	CCDC170
ENSG00000165795	14	21484922	21539031	323	116	264628	3.4269	0.00030529	NDRG2
ENSG00000070182	14	65213002	65346601	676	138	286696	3.4268	0.00030532	SPTB
ENSG00000107341	9	33817565	33920402	476	58	308071	3.4256	0.00030673	UBE2R2
ENSG00000102452	13	101706130	102068843	2262	244	270340	3.424	0.00030858	NALCN
ENSG00000104827	19	49526126	49527590	16	4	256584	3.4218	0.00031099	CGB
ENSG00000108666	17	30651584	30677042	85	28	206095	3.4179	0.00031552	C17orf75
ENSG00000076604	17	27071002	27077974	18	9	253017	3.4172	0.00031631	TRAF4
ENSG00000134294	12	46751972	46766650	57	22	224933	3.4166	0.00031704	SLC38A2
ENSG00000162753	1	173469603	173572233	489	60	248404	3.4157	0.00031806	SLC9C2
ENSG00000172995	3	35680437	35835988	627	122	264442	3.4156	0.00031827	ARPP21
ENSG00000114388	3	50384761	50388522	12	7	138893	3.412	0.00032239	NPRL2
ENSG00000164167	4	147096837	147121152	135	23	290391	3.4115	0.00032308	LSM6
ENSG00000150656	18	72201675	72254448	337	103	268722	3.409	0.00032602	CNDP1
ENSG00000170324	10	49364601	49482941	512	80	211561	3.4074	0.00032794	FRMPD2
ENSG00000134538	12	21284136	21392180	785	96	302157	3.4059	0.00032971	SLCO1B1
ENSG00000104826	19	49519237	49520338	16	9	236207	3.4033	0.00033287	LHB
ENSG00000119414	9	127908852	127952218	163	37	232246	3.3997	0.00033725	PPP6C
ENSG00000185942	8	63161150	63912211	4689	253	267685	3.3985	0.00033875	NKAIN3
ENSG00000160803	1	156005092	156023585	49	21	223951	3.3974	0.00034021	UBQLN4
ENSG00000128268	22	39853349	39888199	153	63	194253	3.3963	0.00034146	MGAT3
ENSG00000133794	11	13298199	13408813	292	65	293339	3.396	0.0003419	ARNTL
ENSG00000111728	12	22216707	22589975	2050	217	296559	3.3948	0.0003434	ST8SIA1
ENSG00000125965	20	34021145	34042568	65	32	206557	3.3931	0.00034555	GDF5
ENSG00000128567	7	131185021	131242976	315	99	266318	3.3929	0.00034582	PODXL
ENSG00000165997	10	18948334	18970568	139	40	253361	3.3917	0.00034734	ARL5B
ENSG00000113448	5	58264865	59817947	7488	422	258307	3.3861	0.00035443	PDE4D
ENSG00000176956	8	144239331	144242128	13	6	330777	3.3855	0.00035527	LY6H
ENSG00000115306	2	54683422	54896812	1232	108	290212	3.3838	0.00035739	SPTBN1
ENSG00000239697	17	7452208	7464925	41	12	328186	3.3815	0.00036043	TNFSF12
ENSG00000248871	17	7452416	7464918	41	12	328186	3.3815	0.00036043	TNFSF12-TNFSF13
ENSG00000101019	20	33890369	33999944	428	65	203606	3.3805	0.00036173	UQCC1
ENSG00000168779	3	157814948	157824292	50	14	291642	3.3801	0.00036232	SHOX2
ENSG00000075413	14	103851729	103970168	448	48	292300	3.3756	0.00036829	MARK3
ENSG00000128849	15	57668165	57842925	1258	214	275682	3.3722	0.00037282	CGNL1
ENSG00000108883	17	42927311	42977030	288	54	289432	3.3671	0.00037987	EFTUD2
ENSG00000198925	2	220074494	220094439	63	21	230661	3.3662	0.00038104	ATG9A
ENSG00000183624	3	128997671	129025029	135	25	233550	3.3653	0.00038233	HMCES
ENSG00000226124	2	200625267	200715896	332	91	271003	3.3636	0.00038463	FTCDNL1
ENSG00000198060	10	94050920	94113721	211	52	223923	3.3633	0.00038512	2025-03-05
ENSG00000196517	1	44457172	44497139	86	26	297643	3.3625	0.00038615	SLC6A9
ENSG00000151746	12	32259769	32536567	1823	189	308350	3.3622	0.00038668	BICD1
ENSG00000125834	20	2082257	2157684	189	33	277102	3.3616	0.00038749	STK35
ENSG00000158669	8	41434706	41482520	209	38	297051	3.3608	0.00038853	AGPAT6
ENSG00000133805	11	10329860	10529126	874	132	290034	3.3603	0.00038924	AMPD3
ENSG00000058404	7	44256749	44374176	612	102	291944	3.3602	0.0003895	CAMK2B
ENSG00000184304	14	30045687	30661104	3128	307	242177	3.3552	0.00039654	PRKD1
ENSG00000214113	6	5102827	5261172	505	67	300917	3.3538	0.0003985	LYRM4
ENSG00000082397	18	5392383	5630699	733	143	290655	3.3534	0.0003991	EPB41L3
ENSG00000111912	6	126102307	126252266	587	114	232587	3.3532	0.00039939	NCOA7
ENSG00000134138	15	37181406	37393504	900	199	266073	3.3528	0.00039996	MEIS2
ENSG00000164050	3	48445261	48471594	98	27	142372	3.3517	0.00040156	PLXNB1
ENSG00000214595	2	54950636	55199157	1552	200	264105	3.3514	0.00040207	EML6
ENSG00000184967	12	132628993	132637013	55	27	165390	3.3459	0.00041004	NOC4L
ENSG00000198853	9	35490124	35561895	235	53	261855	3.3458	0.00041024	RUSC2
ENSG00000069943	15	55611158	55647846	219	43	312610	3.3453	0.00041093	PIGB
ENSG00000238083	17	44588877	44633016	20	4	190493	3.3449	0.00041159	LRRC37A2
ENSG00000145242	4	66185281	66536213	2191	214	317780	3.34	0.00041897	EPHA5
ENSG00000144426	2	203879602	204091101	641	95	259566	3.3394	0.00041978	NBEAL1
ENSG00000129473	14	23767999	23780968	49	25	256830	3.3385	0.00042116	BCL2L2
ENSG00000179242	20	59827482	60515673	4937	466	271048	3.3371	0.00042332	CDH4
ENSG00000163814	3	45123770	45187914	398	136	283771	3.3368	0.00042378	CDCP1
ENSG00000108797	17	40834631	40851832	60	24	241612	3.3336	0.00042858	CNTNAP1
ENSG00000130348	6	107077453	107116292	275	46	303227	3.3282	0.00043704	QRSL1
ENSG00000142444	19	11039409	11044211	24	11	309876	3.3262	0.00044017	C19orf52
ENSG00000187987	6	28399707	28411279	45	12	339961	3.3222	0.00044657	ZSCAN23
ENSG00000134982	5	112043195	112181936	754	115	229499	3.3173	0.00045448	APC
ENSG00000041515	13	109248500	109860355	3996	434	285407	3.3146	0.00045888	MYO16
ENSG00000084628	1	31652592	31712401	400	61	295663	3.314	0.00045994	NKAIN1
ENSG00000136928	9	101050391	101471479	2521	287	312651	3.3136	0.00046044	GABBR2
ENSG00000145934	5	166711804	167691162	4863	439	243123	3.3136	0.00046052	TENM2
ENSG00000117971	15	78916461	79020096	544	109	246602	3.3118	0.00046346	CHRNB4
ENSG00000168096	16	4746513	4784379	153	26	277361	3.3098	0.00046683	ANKS3
ENSG00000062598	20	44994688	45061704	231	41	198980	3.3078	0.00047014	ELMO2
ENSG00000140945	16	82660408	83830204	11591	644	294744	3.3072	0.00047118	CDH13
ENSG00000242498	15	90443159	90456188	56	24	258555	3.3054	0.00047417	C15orf38
ENSG00000163946	3	56654161	56717265	390	51	332586	3.3053	0.00047441	FAM208A
ENSG00000120008	10	122610687	122669036	332	35	298910	3.3049	0.00047498	WDR11
ENSG00000011638	16	21169698	21191937	93	27	269462	3.3008	0.00048208	TMEM159
ENSG00000168461	18	9708162	9862548	1173	250	274131	3.2997	0.00048387	RAB31
ENSG00000155097	8	104033291	104085279	237	46	302536	3.2985	0.00048606	ATP6V1C1
ENSG00000070950	3	8817088	9005457	592	81	296036	3.2982	0.00048654	RAD18
ENSG00000138592	15	50716577	50793280	445	62	310273	3.2967	0.00048921	USP8
ENSG00000164329	5	78907943	78982471	391	35	296150	3.2953	0.00049163	PAPD4
ENSG00000174891	3	157823644	158263519	2328	93	299650	3.2926	0.00049633	RSRC1
ENSG00000046889	8	68864353	69149265	1714	208	294436	3.2926	0.00049641	PREX2
ENSG00000102189	12	93164413	93323107	680	75	256152	3.2902	0.00050062	EEA1
ENSG00000185722	17	4067201	4167274	220	27	269836	3.2882	0.00050411	ANKFY1
ENSG00000170624	5	155297354	156194799	4784	310	256706	3.2881	0.00050438	SGCD
ENSG00000261115	7	140774032	141180180	1787	246	249679	3.287	0.00050623	TMEM178B
ENSG00000115183	2	159825146	160089170	1297	162	297572	3.2869	0.00050651	TANC1
ENSG00000198795	18	22641890	22932154	1662	256	264119	3.286	0.00050815	ZNF521
ENSG00000196628	18	52889562	53332018	1382	175	270856	3.2852	0.00050947	TCF4
ENSG00000185294	17	43922256	43924438	20	4	372772	3.283	0.00051346	SPPL2C
ENSG00000196821	6	34555065	34664636	544	66	252649	3.2823	0.00051482	C6orf106
ENSG00000168925	16	75252898	75258822	62	23	286492	3.282	0.00051537	CTRB1
ENSG00000197157	7	127292234	127732661	1540	127	246440	3.2784	0.00052195	SND1
ENSG00000134121	3	238279	451090	797	120	295792	3.2783	0.0005221	CHL1
ENSG00000124557	6	26501449	26510650	26	8	346535	3.2781	0.00052259	BTN1A1
ENSG00000135686	16	84682131	84701292	175	47	293913	3.278	0.0005227	KLHL36
ENSG00000110367	11	118620034	118661858	144	38	262040	3.2778	0.00052306	DDX6
ENSG00000171467	6	43274872	43337216	235	53	235493	3.2749	0.00052848	ZNF318
ENSG00000137812	15	40886218	40956540	326	48	271532	3.2738	0.00053051	CASC5
ENSG00000241058	10	18834490	18940551	780	77	304528	3.2733	0.00053144	NSUN6
ENSG00000166246	16	4784273	4799397	65	10	299307	3.2717	0.00053442	C16orf71
ENSG00000228146	16	3194220	3199964	15	3	299687	3.27	0.00053779	CASP16
ENSG00000181896	19	19779605	19794318	64	22	296977	3.2688	0.00053997	ZNF101
ENSG00000108272	17	34948228	34957235	32	15	228296	3.2673	0.00054282	DHRS11
ENSG00000162543	1	20512578	20522541	10	5	280408	3.2635	0.00055018	UBXN10
ENSG00000112499	6	160592093	160698670	647	106	250604	3.2599	0.00055721	SLC22A2
ENSG00000146856	7	134671259	134832715	728	52	283329	3.2591	0.00055876	AGBL3
ENSG00000112246	6	100832891	100912805	381	89	245615	3.2581	0.0005608	SIM1
ENSG00000128815	10	49892921	50191001	2059	197	282215	3.2533	0.00057043	WDFY4
ENSG00000166748	15	86685227	87572283	6601	455	285345	3.2512	0.00057466	AGBL1
ENSG00000187323	18	49866542	51057784	7877	383	298413	3.2473	0.00058258	DCC
ENSG00000185274	7	70597155	71178585	3848	295	280640	3.2462	0.00058475	WBSCR17
ENSG00000008283	17	61509665	61523739	48	19	218428	3.2455	0.00058621	CYB561
ENSG00000196353	3	131252399	132004254	4992	326	284320	3.2449	0.0005875	CPNE4
ENSG00000152127	2	134877554	135212192	1852	273	239756	3.2447	0.0005879	MGAT5
ENSG00000101665	18	46446223	46477081	203	62	271491	3.2444	0.00058844	SMAD7
ENSG00000114446	3	107879659	107941417	461	22	351289	3.2417	0.00059407	IFT57
ENSG00000106609	7	66386212	66423538	156	29	317753	3.2386	0.00060063	TMEM248
ENSG00000256825	12	133707570	133778955	344	54	237456	3.237	0.00060405	CTD-2140B24.4
ENSG00000160785	1	156163880	156182587	57	18	273070	3.2368	0.0006045	SLC25A44
ENSG00000184384	11	95709762	96076344	1971	341	282564	3.2331	0.00061237	MAML2
ENSG00000107960	10	105642300	105677963	139	23	336897	3.2326	0.0006134	OBFC1
ENSG00000099783	19	8509651	8553998	248	48	271430	3.2325	0.00061349	HNRNPM
ENSG00000152784	4	81105033	81125483	150	42	253510	3.2306	0.0006177	PRDM8
ENSG00000078674	8	17780349	17885478	782	95	266034	3.2304	0.00061805	PCM1
ENSG00000030066	11	47799639	47870107	274	47	270484	3.2298	0.00061929	NUP160
ENSG00000101608	18	3247479	3256234	37	7	311991	3.2256	0.00062861	MYL12A
ENSG00000072518	11	63606400	63678491	247	52	215154	3.2248	0.00063037	MARK2
ENSG00000075618	7	5632439	5646286	72	19	318701	3.2248	0.0006304	FSCN1
ENSG00000113070	5	139712428	139726216	42	16	316215	3.2234	0.00063328	HBEGF
ENSG00000118007	3	136055077	136471220	1449	110	255283	3.222	0.0006364	STAG1
ENSG00000074657	18	56529832	56653712	652	100	281143	3.2213	0.0006381	ZNF532
ENSG00000236104	6	33282183	33285719	8	5	215032	3.2211	0.00063845	ZBTB22
ENSG00000109920	11	47738072	47788995	216	54	232935	3.2207	0.00063932	FNBP4
ENSG00000090612	12	133707570	133783698	371	55	240983	3.2201	0.00064073	ZNF268
ENSG00000095539	10	102729275	102745628	47	16	302313	3.22	0.000641	SEMA4G
ENSG00000107815	10	102747124	102754158	16	6	320210	3.2192	0.0006427	C10orf2
ENSG00000152223	18	43427574	43547240	663	84	237608	3.2179	0.00064557	EPG5
ENSG00000159899	9	35792151	35809729	44	15	304490	3.2173	0.00064691	NPR2
ENSG00000172724	9	34689564	34691274	7	4	311484	3.2171	0.0006475	CCL19
ENSG00000178741	15	75212132	75230509	81	22	297893	3.2166	0.00064853	COX5A
ENSG00000129214	17	7517382	7536700	51	17	281377	3.2158	0.00065033	SHBG
ENSG00000149948	12	66217911	66360075	445	94	236079	3.2138	0.00065491	HMGA2
ENSG00000118946	13	58205944	58303445	356	71	318608	3.2089	0.00066618	PCDH17
ENSG00000236320	17	33875144	33885117	44	18	342030	3.208	0.00066834	SLFN14
ENSG00000188386	9	104353897	104357283	12	7	226641	3.2077	0.00066892	PPP3R2
ENSG00000132334	10	129705325	129884119	1204	237	300005	3.2069	0.00067083	PTPRE
ENSG00000164045	3	48198636	48229892	54	19	188522	3.2066	0.00067149	CDC25A
ENSG00000165118	9	86553226	86571901	120	32	205494	3.2036	0.00067854	C9orf64
ENSG00000126775	14	55833110	55878576	296	45	269400	3.2031	0.00067979	ATG14
ENSG00000168772	4	105389469	105416058	103	30	234981	3.2021	0.00068205	CXXC4
ENSG00000187498	13	110801318	110959496	1066	214	283647	3.1992	0.00068894	COL4A1
ENSG00000106404	7	100875373	100882101	28	15	228006	3.1955	0.00069798	CLDN15
ENSG00000088367	20	34679426	34820721	495	83	183715	3.1913	0.00070821	EPB41L1
ENSG00000184347	5	168088745	168728133	4033	423	282433	3.1908	0.00070951	SLIT3
ENSG00000112081	6	36562145	36573377	63	10	324570	3.1902	0.00071094	SRSF3
ENSG00000241837	21	35275757	35288284	70	25	288139	3.1881	0.00071605	ATP5O
ENSG00000127990	7	94214542	94285521	242	48	240630	3.188	0.00071641	SGCE
ENSG00000185829	17	44594068	44657088	26	4	187482	3.1871	0.00071863	ARL17A
ENSG00000104447	8	116420724	116821899	1424	120	203413	3.1865	0.00072012	TRPS1
ENSG00000258472	17	26782770	26941215	632	115	227892	3.1863	0.00072046	RP11-192H23.4
ENSG00000267335	19	49526210	49540152	223	53	227407	3.1862	0.00072071	CTB-60B18.6
ENSG00000149403	11	120382468	120859613	2682	324	250631	3.186	0.00072139	GRIK4
ENSG00000120088	17	43699267	43913194	1416	33	355278	3.1843	0.00072563	CRHR1
ENSG00000181291	17	32907768	32966337	321	109	227612	3.1832	0.00072828	TMEM132E
ENSG00000173908	17	38948455	38956211	47	18	270554	3.1832	0.0007284	KRT28
ENSG00000135547	6	126068810	126082415	52	21	207439	3.1802	0.0007358	HEY2
ENSG00000186868	17	43971748	44105700	991	23	379547	3.1801	0.00073604	MAPT
ENSG00000138622	15	73612200	73661605	219	71	256867	3.1795	0.00073772	HCN4
ENSG00000135144	12	113494514	113535833	221	61	345995	3.1792	0.00073828	DTX1
ENSG00000123096	12	26274924	26452223	956	173	294721	3.1756	0.00074771	SSPN
ENSG00000112763	6	26458150	26476849	105	26	366311	3.1692	0.00076434	BTN2A1
ENSG00000205307	7	100169855	100171270	4	2	281796	3.1687	0.00076559	SAP25
ENSG00000105559	19	49340354	49371889	215	42	288445	3.1682	0.00076703	PLEKHA4
ENSG00000169045	5	179041179	179061785	157	41	286802	3.1668	0.00077074	HNRNPH1
ENSG00000127578	16	679239	684116	25	6	252754	3.1661	0.00077259	WFIKKN1
ENSG00000157985	2	236402733	237040444	3607	336	224339	3.164	0.00077795	AGAP1
ENSG00000088387	13	99445741	99738879	1468	125	304096	3.1617	0.00078433	DOCK9
ENSG00000111012	12	58156117	58162769	11	6	274720	3.1594	0.00079057	CYP27B1
ENSG00000131914	1	26737269	26756213	42	18	250327	3.1564	0.00079877	LIN28A
ENSG00000164180	5	87485450	87565293	234	61	216336	3.1562	0.00079921	TMEM161B
ENSG00000164048	3	48282590	48340743	196	37	245560	3.1552	0.00080193	ZNF589
ENSG00000129282	17	34958001	34965407	37	17	237284	3.1551	0.00080215	MRM1
ENSG00000055950	10	102729215	102747272	53	19	292089	3.1541	0.00080507	MRPL43
ENSG00000170627	12	54849734	54867386	72	16	303139	3.1528	0.00080854	GTSF1
ENSG00000180596	6	26115101	26124154	45	19	242297	3.1528	0.00080864	HIST1H2BC
ENSG00000144642	3	29322473	30051886	4864	435	289498	3.1522	0.00081023	RBMS3
ENSG00000187105	14	73945189	74025651	319	85	248260	3.1517	0.0008117	HEATR4
ENSG00000156639	6	37787275	38122400	1414	90	316543	3.1499	0.00081662	ZFAND3
ENSG00000010438	9	33750515	33799230	246	52	299833	3.1476	0.00082298	PRSS3
ENSG00000172340	3	67410884	67705038	2114	207	283282	3.1475	0.00082323	SUCLG2
ENSG00000112787	12	133066137	133161774	693	110	275508	3.1468	0.00082534	FBRSL1
ENSG00000104983	19	46498339	46524576	189	49	287006	3.1461	0.00082723	CCDC61
ENSG00000164053	3	48488114	48507115	65	17	164309	3.1438	0.00083378	ATRIP
ENSG00000273088	1	155141885	155159748	51	20	254338	3.1413	0.00084091	RP11-201K10.3
ENSG00000168612	20	44509866	44513905	19	11	242425	3.1402	0.00084417	ZSWIM1
ENSG00000177570	8	119201698	119634234	2779	247	257611	3.1401	0.00084451	SAMD12
ENSG00000179152	3	44379611	44450943	275	48	273009	3.1392	0.00084719	TCAIM
ENSG00000214447	17	42977135	42982758	27	11	288704	3.1376	0.00085165	FAM187A
ENSG00000161996	16	699311	717833	66	7	294904	3.1344	0.00086111	WDR90
ENSG00000198646	20	33284722	33413452	383	64	224958	3.1343	0.00086143	NCOA6
ENSG00000100216	22	39077953	39080818	6	3	375728	3.1335	0.00086363	TOMM22
ENSG00000066032	2	79412357	80875905	8770	578	250982	3.133	0.00086523	CTNNA2
ENSG00000070610	9	35736863	35749983	47	19	201519	3.1329	0.00086559	GBA2
ENSG00000138777	4	106290234	106395238	813	78	290522	3.1308	0.00087175	PPA2
ENSG00000125851	20	17206752	17465223	1491	205	278008	3.1307	0.00087208	PCSK2
ENSG00000144724	3	61547243	62283288	4345	432	261604	3.1306	0.00087231	PTPRG
ENSG00000037897	12	58162254	58166576	11	6	266507	3.1301	0.00087385	METTL1
ENSG00000123427	12	58165275	58176324	35	12	278279	3.129	0.00087715	METTL21B
ENSG00000112367	6	110012499	110146631	672	116	248638	3.1278	0.00088052	FIG4
ENSG00000185008	3	75955846	77699115	9730	530	271087	3.1239	0.00089231	ROBO2
ENSG00000012504	12	100867486	100958191	450	90	196815	3.1217	0.00089915	NR1H4
ENSG00000106605	7	43798279	43846939	163	35	286838	3.121	0.00090121	BLVRA
ENSG00000136267	7	14184674	15014402	2907	313	284322	3.1188	0.00090796	DGKB
ENSG00000166090	14	23842018	23845612	8	4	374651	3.1183	0.00090949	IL25
ENSG00000147606	8	92221722	92410378	822	135	270469	3.1168	0.00091411	SLC26A7
ENSG00000150347	10	63661059	63856703	979	222	272026	3.1151	0.00091927	ARID5B
ENSG00000269064	1	179443716	179457805	141	14	377042	3.1147	0.00092063	AL160286.1
ENSG00000183763	3	49866034	49894007	93	28	232543	3.1139	0.00092318	TRAIP
ENSG00000147955	9	34634719	34637806	12	7	257418	3.1121	0.00092892	SIGMAR1
ENSG00000127585	16	742500	755829	25	6	304449	3.1116	0.00093042	FBXL16
ENSG00000134070	3	10206549	10285427	199	42	301899	3.1106	0.00093344	IRAK2
ENSG00000064490	19	19303008	19312678	48	10	235304	3.1088	0.00093925	RFXANK
ENSG00000139405	12	113623331	113630173	33	13	226962	3.1077	0.00094285	RITA1
ENSG00000134318	2	11319887	11488456	533	39	273722	3.1072	0.00094445	ROCK2
ENSG00000174963	3	147103833	147124647	52	18	323060	3.107	0.00094503	ZIC4
ENSG00000125347	5	131817301	131826490	48	7	381239	3.1068	0.00094562	IRF1
ENSG00000272869	5	112196885	112228776	217	46	243616	3.1045	0.00095307	CTC-487M23.8
ENSG00000182952	6	26538633	26546482	20	7	420807	3.1033	0.00095703	HMGN4
ENSG00000103199	16	4798240	4817625	99	19	289120	3.1032	0.00095732	ZNF500
ENSG00000141485	17	6588032	6616886	110	30	274399	3.1029	0.00095819	SLC13A5
ENSG00000258728	9	34646642	34657110	34	18	259893	3.1009	0.0009647	GALT
ENSG00000143190	1	167190066	167396582	771	94	208558	3.1009	0.00096475	POU2F1
ENSG00000214954	8	92114060	92231464	625	67	288695	3.0995	0.00096931	LRRC69
ENSG00000186687	5	130506503	130541119	190	36	238326	3.0985	0.00097236	LYRM7
ENSG00000117020	1	243651535	244014381	1317	113	208782	3.0969	0.0009779	AKT3
ENSG00000163116	4	98105244	99064391	5704	159	236825	3.0965	0.00097919	STPG2
ENSG00000152601	3	151961617	152183569	843	120	242237	3.0957	0.00098176	MBNL1
ENSG00000145757	5	94987885	95034415	181	44	252998	3.0957	0.00098191	SPATA9
ENSG00000118491	6	144185573	144259483	366	78	254604	3.0896	0.0010021	ZC2HC1B
ENSG00000173040	4	5544499	5711275	675	98	291807	3.0889	0.0010045	EVC2
ENSG00000156510	10	70980059	71027315	287	73	304207	3.088	0.0010075	HKDC1
ENSG00000173611	9	127704887	127905785	756	100	236521	3.0862	0.0010136	SCAI
ENSG00000114861	3	71003844	71633140	3008	333	242552	3.0858	0.0010151	FOXP1
ENSG00000005955	17	34900737	34946278	189	43	236119	3.0854	0.0010162	GGNBP2
ENSG00000127995	7	94138531	94186331	207	38	244278	3.0832	0.0010239	CASD1
ENSG00000184209	12	123942188	123957701	85	27	256894	3.0821	0.0010279	SNRNP35
ENSG00000163170	2	74362525	74375121	77	28	235887	3.0818	0.0010289	BOLA3
ENSG00000100211	22	39052641	39069859	75	11	360081	3.0801	0.0010348	CBY1
ENSG00000180376	3	56591189	56655846	423	60	324863	3.0783	0.0010408	CCDC66
ENSG00000144909	3	125247702	125313934	322	34	375273	3.0756	0.0010504	OSBPL11
ENSG00000143155	1	168148171	168169950	113	24	259923	3.0739	0.0010565	TIPRL
ENSG00000151136	12	107712190	108053419	1731	234	271362	3.0721	0.0010628	BTBD11
ENSG00000175161	3	85008132	86123579	5960	219	271747	3.072	0.0010631	CADM2
ENSG00000090674	19	7587512	7598895	50	25	197239	3.0682	0.0010768	MCOLN1
ENSG00000072958	19	16308389	16346160	223	27	293273	3.0677	0.0010787	AP1M1
ENSG00000182601	16	25703347	26149009	3169	399	292532	3.0663	0.0010835	HS3ST4
ENSG00000150316	11	94695787	94706776	52	21	281655	3.0661	0.0010845	CWC15
ENSG00000129925	16	420773	437113	88	22	256841	3.0659	0.0010852	TMEM8A
ENSG00000112320	6	107811162	107981357	796	164	231279	3.0656	0.0010863	SOBP
ENSG00000149115	11	57067112	57092426	121	32	246456	3.0646	0.00109	TNKS1BP1
ENSG00000146678	7	45927956	45933267	21	11	298365	3.0623	0.0010983	IGFBP1
ENSG00000163110	4	95373037	95589377	1227	126	243118	3.0621	0.0010989	PDLIM5
ENSG00000078114	10	21068902	21463116	2317	261	233723	3.0619	0.0010997	NEBL
ENSG00000077549	1	19665267	19812066	496	57	306949	3.0598	0.0011074	CAPZB
ENSG00000161267	3	197236654	197300194	448	85	294378	3.0595	0.0011086	BDH1
ENSG00000196132	20	62783144	62873604	436	109	293570	3.0578	0.0011147	MYT1
ENSG00000198520	1	45140364	45191263	132	51	212789	3.0574	0.0011164	C1orf228
ENSG00000176571	8	87878670	88627447	5356	281	241750	3.0573	0.0011166	CNBD1
ENSG00000169282	3	155755490	156256545	2744	230	256119	3.0567	0.001119	KCNAB1
ENSG00000198185	20	45129701	45142198	44	18	278773	3.0562	0.0011208	ZNF334
ENSG00000152558	11	102267063	102341115	316	71	235025	3.0544	0.0011276	TMEM123
ENSG00000126870	7	158649269	158749438	714	98	264205	3.0539	0.0011293	WDR60
ENSG00000130294	2	241653181	241759725	593	129	257270	3.0532	0.0011321	KIF1A
ENSG00000198839	7	111846643	111983151	632	74	282744	3.0529	0.0011332	ZNF277
ENSG00000112406	6	139456249	139501939	176	24	330742	3.0526	0.0011343	HECA
ENSG00000088926	4	187187099	187210835	109	33	319824	3.0505	0.0011422	F11
ENSG00000110514	11	47290712	47351582	258	46	286316	3.0484	0.0011503	MADD
ENSG00000010810	6	111981535	112194655	960	132	297487	3.0469	0.0011559	FYN
ENSG00000149380	11	73946846	74022702	351	50	304030	3.0454	0.0011619	P4HA3
ENSG00000171551	2	233344537	233352538	34	20	333514	3.045	0.0011635	ECEL1
ENSG00000168591	17	42264338	42269099	20	10	245360	3.0437	0.0011684	TMUB2
ENSG00000174238	17	1421012	1466110	176	25	306679	3.0437	0.0011685	PITPNA
ENSG00000152061	1	174128548	174964445	3450	97	269513	3.0435	0.0011693	RABGAP1L
ENSG00000165219	9	128024073	128129486	391	68	212736	3.0433	0.0011699	GAPVD1
ENSG00000125266	13	107142079	107187462	254	84	209147	3.0424	0.0011735	EFNB2
ENSG00000186153	16	78133310	79246564	13542	569	273994	3.0423	0.0011738	WWOX
ENSG00000214215	12	93096619	93102325	31	16	203472	3.041	0.0011791	C12orf74
ENSG00000167131	17	42976510	42982758	32	13	295255	3.0407	0.0011802	CCDC103
ENSG00000118997	2	196602427	196933536	1394	107	244401	3.0373	0.0011934	DNAH7
ENSG00000189283	3	59735036	61237133	10902	584	277896	3.0368	0.0011955	FHIT
ENSG00000248369	4	133356957	133368390	52	18	210249	3.0365	0.0011966	RP11-62N21.1
ENSG00000197013	19	21679484	21739072	389	50	248278	3.0364	0.0011973	ZNF429
ENSG00000225190	17	43513266	43568115	286	37	272083	3.0347	0.0012041	PLEKHM1
ENSG00000268797	19	41307202	41404187	662	103	311559	3.0327	0.001212	CTC-490E21.12
ENSG00000187583	1	901877	911245	43	17	197299	3.0325	0.0012127	PLEKHN1
ENSG00000214960	7	16130817	16460947	2275	180	261558	3.0318	0.0012155	ISPD
ENSG00000221954	11	50003009	50004071	3	2	379525	3.0315	0.0012168	OR4C12
ENSG00000125510	20	62711526	62731996	66	30	265952	3.0291	0.0012265	OPRL1
ENSG00000172986	3	72937224	73047289	790	132	252256	3.0286	0.0012283	GXYLT2
ENSG00000128536	7	105517242	105676877	846	195	313717	3.0267	0.001236	CDHR3
ENSG00000164619	7	33944523	34195484	1327	173	226635	3.026	0.0012391	BMPER
ENSG00000106330	7	100209725	100213007	8	4	244666	3.0253	0.001242	MOSPD3
ENSG00000012048	17	41196312	41277500	315	30	282711	3.0252	0.0012422	BRCA1
ENSG00000218336	4	183065140	183724177	4305	445	298082	3.0249	0.0012434	TENM3
ENSG00000173545	5	16451628	16465901	16	7	305337	3.0238	0.0012481	ZNF622
ENSG00000171509	4	159236463	159574524	1893	99	275607	3.0216	0.0012574	RXFP1
ENSG00000212993	8	128426535	128432311	65	17	303203	3.0208	0.0012604	POU5F1B
ENSG00000108799	17	40852293	40897071	181	46	176329	3.0203	0.0012626	EZH1
ENSG00000186113	11	55563032	55563976	6	3	428826	3.0202	0.0012632	OR5D14
ENSG00000140983	16	718086	724174	17	6	277824	3.0195	0.0012661	RHOT2
ENSG00000065882	4	37892708	38140796	1532	213	302325	3.0184	0.0012705	TBC1D1
ENSG00000075151	1	21132963	21503377	827	65	275080	3.017	0.0012766	EIF4G3
ENSG00000175105	3	88188254	88193815	29	10	219973	3.0163	0.0012793	ZNF654
ENSG00000113100	5	26880709	27121257	1330	128	256542	3.0155	0.0012826	CDH9
ENSG00000112031	6	153308497	153323820	83	24	279719	3.0136	0.001291	MTRF1L
ENSG00000158874	1	161192082	161193421	4	2	167696	3.0134	0.0012916	APOA2
ENSG00000078295	5	7396321	7830194	1233	153	259633	3.0114	0.0013001	ADCY2
ENSG00000178209	8	144989321	145050902	326	62	228362	3.0114	0.0013001	PLEC
ENSG00000146267	6	99719045	99797938	357	78	318629	3.0104	0.0013047	FAXC
ENSG00000175604	16	12180603	12184159	20	6	299530	3.0098	0.0013072	RP11-276H1.3
ENSG00000166863	12	57403784	57422667	56	18	268694	3.0093	0.0013094	TAC3
ENSG00000171540	5	76924538	76935513	72	19	227077	3.0084	0.001313	OTP
ENSG00000066827	8	135490031	135725292	1428	160	280513	3.0042	0.0013316	ZFAT
ENSG00000131043	20	34824381	34858840	120	43	210963	3.0032	0.0013356	AAR2
ENSG00000182957	13	24553944	24881212	2361	331	280399	3.0032	0.0013357	SPATA13
ENSG00000169760	3	173114074	174004434	4841	370	244580	3.0027	0.0013381	NLGN1
ENSG00000173876	10	92828	120103	89	17	245035	3.0014	0.0013439	TUBB8
ENSG00000176102	11	33098734	33183917	321	48	319216	3.001	0.0013453	CSTF3
ENSG00000182256	15	27216429	27778373	3322	330	264227	2.9999	0.0013505	GABRG3
ENSG00000070404	19	676392	683385	24	9	256697	2.9998	0.0013507	FSTL3
ENSG00000175110	3	138724648	139076065	1709	178	244537	2.9994	0.0013524	MRPS22
ENSG00000137601	4	170314426	170533780	1008	63	280982	2.9992	0.0013536	NEK1
ENSG00000173769	3	44283378	44373590	309	46	275983	2.9977	0.00136	TOPAZ1
ENSG00000132970	13	27131840	27263085	813	105	249218	2.9977	0.0013602	WASF3
ENSG00000175564	11	73711326	73720480	37	19	245929	2.9975	0.0013609	UCP3
ENSG00000145147	4	20254883	20622184	1878	307	262665	2.9967	0.0013646	SLIT2
ENSG00000111490	12	65174589	65274812	416	80	184852	2.9967	0.0013648	TBC1D30
ENSG00000148680	10	92500578	92617671	603	64	274697	2.9964	0.0013659	HTR7
ENSG00000260001	19	7981030	7983982	7	5	139455	2.9959	0.0013681	TGFBR3L
ENSG00000260238	1	156182773	156213123	142	35	260594	2.9946	0.0013741	PMF1-BGLAP
ENSG00000110880	12	109038885	109125372	359	60	249696	2.994	0.0013769	CORO1C
ENSG00000162413	1	6650784	6674667	44	16	269318	2.9934	0.0013793	KLHL21
ENSG00000096654	6	27418522	27440897	107	15	359366	2.9918	0.0013866	ZNF184
ENSG00000160783	1	156182784	156212874	140	34	262754	2.9916	0.0013876	PMF1
ENSG00000106617	7	151253197	151574210	2348	311	260518	2.9904	0.001393	PRKAG2
ENSG00000185737	10	83635070	84746935	5827	428	254077	2.9886	0.0014014	NRG3
ENSG00000010704	6	26087509	26098571	40	21	288946	2.9874	0.0014069	HFE
ENSG00000112309	6	71566382	71666741	435	90	315522	2.9868	0.0014097	B3GAT2
ENSG00000116584	1	155916630	155976861	177	48	239873	2.9862	0.0014121	ARHGEF2
ENSG00000048052	7	18126572	19042039	5147	385	239442	2.9852	0.001417	HDAC9
ENSG00000187605	2	74229840	74335303	462	73	248426	2.9845	0.0014203	TET3
ENSG00000173660	1	46769303	46782448	21	9	303926	2.9835	0.0014247	UQCRH
ENSG00000162892	1	207070788	207077484	26	12	226379	2.9831	0.0014267	IL24
ENSG00000105509	19	52216365	52227247	79	27	311235	2.9819	0.0014324	HAS1
ENSG00000186815	12	113658855	113736390	404	55	209436	2.9795	0.0014434	TPCN1
ENSG00000257921	12	58166811	58180829	42	12	274891	2.9783	0.0014492	RP11-571M6.15
ENSG00000080189	20	44978167	44993043	50	21	196342	2.9771	0.0014548	SLC35C2
ENSG00000142453	19	10982189	11033453	209	51	234050	2.9764	0.0014582	CARM1
ENSG00000145391	4	140417095	140527853	541	137	275882	2.9753	0.0014637	SETD7
ENSG00000104894	19	49838428	49846592	33	10	153252	2.9747	0.0014665	CD37
ENSG00000108830	17	41177258	41184057	18	6	265947	2.9736	0.0014716	RND2
ENSG00000097007	9	133589333	133763062	992	133	256702	2.972	0.0014794	ABL1
ENSG00000088298	20	33703167	33865928	669	102	249380	2.9718	0.0014805	EDEM2
ENSG00000133943	14	91526677	91691976	881	172	250275	2.9712	0.0014832	C14orf159
ENSG00000107643	10	49514698	49647403	600	85	257690	2.9696	0.0014908	MAPK8
ENSG00000128917	15	41221538	41231237	29	15	245115	2.9687	0.0014954	DLL4
ENSG00000184909	1	178511950	178517579	41	10	318510	2.9669	0.001504	C1ORF220
ENSG00000140545	15	89441916	89456642	112	33	255390	2.9663	0.001507	MFGE8
ENSG00000163462	1	155145873	155157447	31	14	228400	2.9663	0.0015072	TRIM46
ENSG00000162779	1	179334855	179523870	1590	74	335323	2.9659	0.0015091	AXDND1
ENSG00000025434	11	47269851	47290396	81	23	292906	2.9655	0.0015108	NR1H3
ENSG00000127580	16	734622	740444	8	3	289895	2.9654	0.0015114	WDR24
ENSG00000257545	12	106889736	107168696	1240	150	266062	2.9648	0.0015146	RP11-144F15.1
ENSG00000173612	6	117113248	117150200	176	40	259061	2.9642	0.0015174	GPRC6A
ENSG00000175866	17	79008948	79091232	674	140	300664	2.9641	0.0015179	BAIAP2
ENSG00000244462	20	34236847	34252878	47	17	289869	2.9611	0.0015327	RBM12
ENSG00000134215	1	108113782	108507766	2039	206	296768	2.961	0.0015334	VAV3
ENSG00000146555	7	3341080	4308632	3961	240	296634	2.9606	0.001535	SDK1
ENSG00000168769	4	106067032	106200973	547	87	281078	2.9599	0.0015387	TET2
ENSG00000104863	19	49617581	49621717	28	11	301511	2.9599	0.0015389	LIN7B
ENSG00000186446	3	44771088	44778575	28	11	276830	2.9597	0.0015395	ZNF501
ENSG00000039139	5	13690440	13944652	793	101	306470	2.9595	0.0015408	DNAH5
ENSG00000131095	17	42982376	42994305	63	25	304479	2.9589	0.0015437	GFAP
ENSG00000108175	10	80828792	81076276	1346	285	256733	2.9576	0.0015502	ZMIZ1
ENSG00000186094	1	48998527	50489585	2457	159	243642	2.9572	0.0015523	AGBL4
ENSG00000179195	12	124456392	124499986	172	45	237855	2.9566	0.0015554	ZNF664
ENSG00000157680	7	137065783	137531838	2470	200	210113	2.9561	0.0015579	DGKI
ENSG00000139173	12	44229770	44783545	3046	152	249228	2.9553	0.0015619	TMEM117
ENSG00000015171	10	180405	300577	207	32	222890	2.9541	0.0015681	ZMYND11
ENSG00000149294	11	112831997	113149158	1390	185	268971	2.9536	0.0015703	NCAM1
ENSG00000161958	17	7341592	7348256	14	6	243008	2.9529	0.0015739	FGF11
ENSG00000198513	14	50999227	51099786	418	74	239456	2.9525	0.0015761	ATL1
ENSG00000166483	11	9595228	9615004	46	14	302329	2.9525	0.0015762	WEE1
ENSG00000156564	6	40359325	40555204	1282	174	280227	2.9485	0.0015966	LRFN2
ENSG00000197562	16	639357	679272	127	15	287107	2.9483	0.0015978	RAB40C
ENSG00000100503	14	51186481	51297839	637	126	240220	2.948	0.0015993	NIN
ENSG00000183831	1	173578700	173639001	224	35	181566	2.9422	0.0016296	ANKRD45
ENSG00000273452	17	12626199	12661542	178	53	249285	2.9415	0.0016334	AC005358.1
ENSG00000136147	13	50069746	50103123	170	40	301451	2.9405	0.0016384	PHF11
ENSG00000121900	1	33360195	33367039	7	3	303662	2.9403	0.0016393	TMEM54
ENSG00000130935	17	65713949	65740647	168	31	239011	2.9394	0.0016444	NOL11
ENSG00000136514	3	187086120	187089864	19	12	345304	2.9388	0.0016475	RTP4
ENSG00000158955	17	44910567	44964096	311	53	243101	2.9382	0.0016507	WNT9B
ENSG00000160216	21	45285067	45406417	677	131	241525	2.938	0.0016518	AGPAT3
ENSG00000109339	4	86936276	87515284	3126	182	296202	2.937	0.0016572	MAPK10
ENSG00000106789	9	100883257	100954922	455	112	313910	2.9359	0.001663	CORO2A
ENSG00000154917	3	133543083	133614680	394	109	269037	2.9357	0.0016642	RAB6B
ENSG00000092621	1	120202421	120286838	322	75	264148	2.9352	0.0016668	PHGDH
ENSG00000100836	14	23790498	23795394	19	12	277402	2.9338	0.0016743	PABPN1
ENSG00000227059	12	133794898	133812681	103	29	273335	2.9332	0.0016777	ANHX
ENSG00000197943	16	81772702	81991899	2459	299	298715	2.9318	0.0016848	PLCG2
ENSG00000158525	7	129984630	130008571	138	31	349560	2.9318	0.0016849	CPA5
ENSG00000182611	6	27782112	27782607	5	3	332911	2.9297	0.0016964	HIST1H2AJ
ENSG00000116273	1	6673745	6684093	23	7	284740	2.9267	0.0017128	PHF13
ENSG00000168079	8	27727399	27850244	935	159	298005	2.925	0.0017222	SCARA5
ENSG00000068028	3	50367219	50378411	47	18	195763	2.9245	0.0017249	RASSF1
ENSG00000127663	19	4969125	5153606	654	88	285663	2.9245	0.0017253	KDM4B
ENSG00000108753	17	36046435	36105237	313	106	217924	2.9223	0.0017371	HNF1B
ENSG00000172752	3	130064359	130203688	870	136	271376	2.9211	0.0017442	COL6A5
ENSG00000121413	19	58595205	58629794	328	50	282072	2.9202	0.001749	ZSCAN18
ENSG00000179241	11	35965531	36253686	1918	283	265825	2.9202	0.0017491	LDLRAD3
ENSG00000213402	11	67202981	67205538	8	5	324001	2.9197	0.0017517	PTPRCAP
ENSG00000108255	17	27573881	27581512	28	12	307605	2.9148	0.0017796	CRYBA1
ENSG00000081665	19	19896648	19932560	228	46	246604	2.9134	0.0017877	ZNF506
ENSG00000154217	17	65373575	65693372	1882	347	270409	2.9126	0.0017924	PITPNC1
ENSG00000131389	3	14444076	14530857	222	67	284512	2.9118	0.0017968	SLC6A6
ENSG00000171045	8	143293441	143484601	1329	143	286689	2.9109	0.0018021	TSNARE1
ENSG00000253250	8	91970865	91997485	100	28	277663	2.9097	0.0018091	C8orf88
ENSG00000213057	1	178511887	178518024	46	10	332679	2.9095	0.0018101	C1orf220
ENSG00000157613	11	46299212	46342972	219	66	229901	2.9089	0.0018135	CREB3L1
ENSG00000151422	5	108083523	108532542	3015	154	302317	2.9077	0.0018203	FER
ENSG00000153029	1	181003067	181031074	153	46	295201	2.9069	0.001825	MR1
ENSG00000108590	17	6546635	6554954	40	9	319511	2.9056	0.0018329	MED31
ENSG00000258864	5	112162910	112203279	232	67	224736	2.9051	0.0018359	CTC-554D6.1
ENSG00000179934	3	39371197	39375171	14	10	212282	2.905	0.0018363	CCR8
ENSG00000181915	10	64564516	64568238	11	7	247828	2.9031	0.0018473	ADO
ENSG00000120805	12	101786898	101801598	54	21	332402	2.9026	0.0018505	ARL1
ENSG00000166881	12	57449426	57481846	112	31	290577	2.9023	0.0018522	TMEM194A
ENSG00000168175	14	55518349	55536910	89	30	195444	2.9003	0.0018643	MAPK1IP1L
ENSG00000180329	17	42750437	42767147	44	21	227011	2.8994	0.0018693	CCDC43
ENSG00000197971	18	74690783	74845639	1101	210	308766	2.8979	0.0018786	MBP
ENSG00000180720	11	46406640	46408107	2	1	311992	2.8973	0.0018819	CHRM4
ENSG00000102858	16	4666494	4740975	461	71	263665	2.8973	0.0018822	MGRN1
ENSG00000137491	11	74811608	74917594	555	82	294355	2.8963	0.0018881	SLCO2B1
ENSG00000095587	10	98124363	98273675	779	164	262754	2.896	0.00189	TLL2
ENSG00000166166	14	103995521	104003410	38	16	278682	2.896	0.00189	TRMT61A
ENSG00000165046	8	38243725	38267045	69	20	271086	2.8959	0.0018902	LETM2
ENSG00000177103	11	117298489	117688240	2189	303	275406	2.8956	0.0018919	DSCAML1
ENSG00000198933	17	45771447	45789416	84	25	280042	2.8943	0.0019003	TBKBP1
ENSG00000137500	11	82970139	82997450	121	40	212758	2.8937	0.0019038	CCDC90B
ENSG00000134574	11	47236493	47260767	104	26	293660	2.8935	0.0019048	DDB2
ENSG00000167103	9	130683158	130693076	38	15	225063	2.8926	0.0019101	PIP5KL1
ENSG00000188785	19	57901218	57912786	42	19	308661	2.8925	0.0019107	ZNF548
ENSG00000166262	15	49619159	49913128	1488	94	311899	2.8921	0.0019135	FAM227B
ENSG00000183273	12	119772517	119978852	957	194	265786	2.8919	0.0019143	CCDC60
ENSG00000188171	19	20802867	20844402	371	34	373004	2.8918	0.0019153	ZNF626
ENSG00000197977	6	10980992	11044547	166	24	251860	2.8915	0.0019168	ELOVL2
ENSG00000166578	12	113633246	113658899	112	28	254524	2.8914	0.0019179	IQCD
ENSG00000112029	6	153291664	153304714	67	21	281830	2.89	0.0019263	FBXO5
ENSG00000135930	2	233414762	233448354	139	25	272545	2.8896	0.0019288	EIF4E2
ENSG00000143344	1	183605220	183897665	1408	172	296491	2.8877	0.0019403	RGL1
ENSG00000122574	7	29846102	29956682	564	105	292133	2.8873	0.0019427	WIPF3
ENSG00000198015	12	93861264	93897545	206	33	298483	2.887	0.0019448	MRPL42
ENSG00000073792	3	185361527	185542844	602	109	264076	2.8869	0.0019451	IGF2BP2
ENSG00000117245	1	20990507	21044510	203	62	284290	2.8866	0.0019471	KIF17
ENSG00000161036	7	102105376	102113615	80	19	321734	2.8866	0.0019473	LRWD1
ENSG00000135365	11	45950871	46142985	599	78	282833	2.8852	0.0019557	PHF21A
ENSG00000106366	7	100770370	100782547	87	30	248374	2.8834	0.001967	SERPINE1
ENSG00000165120	7	129847700	129856683	32	14	305506	2.8821	0.0019754	SSMEM1
ENSG00000163082	2	223289236	223425667	669	141	264107	2.881	0.0019821	SGPP2
ENSG00000172572	12	20522179	20837315	1903	243	291238	2.8792	0.0019937	PDE3A
ENSG00000250722	5	42799982	42887494	529	86	263963	2.8783	0.0019993	SEPP1
ENSG00000137204	6	43263432	43273276	33	16	255144	2.8779	0.0020019	SLC22A7
ENSG00000115233	2	162164549	162268228	251	53	285635	2.8768	0.0020087	PSMD14
ENSG00000100095	22	26565440	26779562	1052	222	266495	2.8765	0.0020105	SEZ6L
ENSG00000102935	16	49521435	49891830	1990	307	289031	2.8757	0.0020155	ZNF423
ENSG00000145996	6	20534688	21232635	4259	288	281277	2.8752	0.0020187	CDKAL1
ENSG00000108064	10	60144782	60158981	87	27	288013	2.8744	0.0020242	TFAM
ENSG00000150667	15	39892232	40075031	1334	112	263033	2.8734	0.0020307	FSIP1
ENSG00000173402	3	49506146	49573048	229	49	238983	2.8725	0.0020365	DAG1
ENSG00000128594	7	127667124	127672160	18	11	259344	2.8721	0.0020385	LRRC4
ENSG00000172493	4	87856154	88062206	1019	106	248143	2.872	0.0020396	AFF1
ENSG00000179476	14	45366498	45376460	44	14	279343	2.8716	0.002042	C14orf28
ENSG00000127152	14	99635624	99737861	423	118	278877	2.8709	0.0020467	BCL11B
ENSG00000196782	4	140637907	141075338	2291	274	260288	2.8703	0.0020504	MAML3
ENSG00000007216	17	26800311	26824799	100	44	217115	2.8701	0.0020519	SLC13A2
ENSG00000273167	13	24553839	24895169	2487	332	283117	2.8699	0.0020528	RP11-307N16.6
ENSG00000229644	10	36810649	36813162	12	5	300874	2.8699	0.002053	NAMPTL
ENSG00000119522	9	126141933	126692431	2357	172	289289	2.8688	0.0020605	DENND1A
ENSG00000197852	1	112223252	112298446	223	49	284731	2.8683	0.0020637	FAM212B
ENSG00000171735	1	6845384	7829766	2714	378	278205	2.8666	0.0020748	CAMTA1
ENSG00000119004	2	204103663	204163009	215	43	281352	2.8653	0.0020832	CYP20A1
ENSG00000186591	7	129470572	129592789	642	51	342808	2.8631	0.0020977	UBE2H
ENSG00000119906	10	102672326	102724893	151	41	254208	2.8627	0.0020999	FAM178A
ENSG00000100201	22	38879445	38903665	56	27	219592	2.8623	0.0021026	DDX17
ENSG00000133424	22	33558212	34318829	4717	392	258022	2.8621	0.0021043	LARGE
ENSG00000167658	19	3976054	3985467	30	13	250289	2.8616	0.0021077	EEF2
ENSG00000137094	9	34989638	34998897	35	20	186684	2.8602	0.0021168	DNAJB5
ENSG00000174939	16	29911696	29931185	58	26	230702	2.8597	0.0021199	ASPHD1
ENSG00000164054	3	48509197	48542259	136	31	188861	2.8578	0.0021327	SHISA5
ENSG00000145687	5	80708840	81047616	1559	153	249901	2.8571	0.0021374	SSBP2
ENSG00000103485	16	29674600	29710020	146	46	237945	2.8566	0.0021408	QPRT
ENSG00000120899	8	27168999	27316903	875	119	247579	2.8562	0.0021439	PTK2B
ENSG00000196975	2	69871557	70053596	1148	126	209042	2.8547	0.0021538	ANXA4
ENSG00000180917	16	71315292	71323618	33	12	335160	2.8547	0.002154	CMTR2
ENSG00000171634	17	65821640	65980494	778	66	222182	2.8542	0.0021572	BPTF
ENSG00000013503	12	106751436	106903976	732	85	277378	2.8521	0.0021717	POLR3B
ENSG00000019144	11	118477155	118528741	155	47	225322	2.8521	0.0021717	PHLDB1
ENSG00000188452	2	182401403	182545392	700	92	282270	2.8516	0.0021753	CERKL
ENSG00000107175	9	35732332	35737001	18	10	203859	2.8514	0.0021763	CREB3
ENSG00000138792	4	111286889	111486441	1089	153	260546	2.8508	0.0021802	ENPEP
ENSG00000166037	11	95523129	95565857	170	37	298708	2.8504	0.0021831	CEP57
ENSG00000145113	3	195473636	195539148	545	71	304836	2.8486	0.0021957	MUC4
ENSG00000233224	6	27860477	27860963	2	1	109393	2.8485	0.0021963	HIST1H2AM
ENSG00000111371	12	46576846	46663800	363	106	233573	2.8474	0.0022039	SLC38A1
ENSG00000143442	1	151375200	151431941	231	49	191875	2.8474	0.0022041	POGZ
ENSG00000006659	19	40194946	40200084	28	12	222920	2.8471	0.0022062	LGALS14
ENSG00000153214	2	112812800	112876895	282	60	324670	2.8467	0.002209	TMEM87B
ENSG00000104957	19	13842574	13874110	174	47	240517	2.8458	0.0022149	CCDC130
ENSG00000240021	1	178482212	178517734	169	37	271301	2.8447	0.0022224	TEX35
ENSG00000070718	8	42010464	42029191	93	25	212004	2.8445	0.0022242	AP3M2
ENSG00000165923	11	47681143	47736941	193	45	266219	2.8431	0.0022336	AGBL2
ENSG00000073060	12	125261402	125367214	695	159	271339	2.8408	0.0022502	SCARB1
ENSG00000166866	12	57422301	57444982	82	19	316040	2.8394	0.0022597	MYO1A
ENSG00000141837	19	13317256	13734804	2716	350	304799	2.838	0.0022699	CACNA1A
ENSG00000164049	3	48413709	48442666	103	18	208250	2.8377	0.0022719	FBXW12
ENSG00000177182	8	61969717	62414204	2871	238	266617	2.8374	0.0022743	CLVS1
ENSG00000167580	12	50344524	50352664	40	21	213901	2.8372	0.0022756	AQP2
ENSG00000155099	8	92006024	92053292	150	41	266089	2.8357	0.0022862	TMEM55A
ENSG00000117601	1	173872947	173886516	50	18	268060	2.835	0.0022911	SERPINC1
ENSG00000074219	19	49843852	49865714	131	33	183136	2.8316	0.002316	TEAD2
ENSG00000185958	12	50720013	50790405	318	58	222792	2.8301	0.0023264	FAM186A
ENSG00000170906	19	54606036	54612564	44	21	235382	2.8298	0.0023291	NDUFA3
ENSG00000186185	17	43002077	43025082	119	43	292090	2.8296	0.0023307	KIF18B
ENSG00000175634	11	67195931	67202872	18	9	246345	2.8259	0.0023573	RPS6KB2
ENSG00000068976	11	64513861	64527769	29	16	178562	2.8256	0.0023596	PYGM
ENSG00000217702	2	74361599	74362521	6	3	290584	2.8253	0.0023615	MGC10955
ENSG00000170915	6	52226219	52272575	271	73	317307	2.8253	0.0023619	PAQR8
ENSG00000168026	3	39149152	39180394	154	49	286223	2.8239	0.002372	TTC21A
ENSG00000196247	7	64126511	64171404	277	43	240240	2.8238	0.002373	ZNF107
ENSG00000134954	11	128328656	128457453	557	156	255086	2.8236	0.0023747	ETS1
ENSG00000158869	1	161185024	161190489	24	12	293025	2.8223	0.002384	FCER1G
ENSG00000110921	12	110011060	110035067	111	30	321195	2.8222	0.0023847	MVK
ENSG00000166922	15	32933877	32989299	306	105	280957	2.8221	0.0023857	SCG5
ENSG00000165066	8	41502697	41508855	40	17	282585	2.8212	0.0023921	NKX6-3
ENSG00000256223	12	133707161	133736051	126	29	234845	2.8203	0.002399	ZNF10
ENSG00000119771	2	23608088	23931481	1032	151	308195	2.8201	0.0024002	KLHL29
ENSG00000121905	1	33351595	33364042	17	9	276849	2.8196	0.0024043	HPCA
ENSG00000063127	19	49792895	49828482	162	35	157211	2.8167	0.0024256	SLC6A16
ENSG00000141985	19	4360367	4400544	92	28	246194	2.8157	0.0024333	SH3GL1
ENSG00000123104	12	26490342	26986131	2646	273	298808	2.8157	0.0024335	ITPR2
ENSG00000188026	12	123955925	124018265	334	58	282662	2.8151	0.0024382	RILPL1
ENSG00000154721	21	27011584	27089874	458	86	272624	2.815	0.0024387	JAM2
ENSG00000157837	12	121200313	121342174	696	86	276400	2.813	0.0024544	SPPL3
ENSG00000186453	2	24397938	24423718	94	17	301682	2.8119	0.0024625	FAM228A
ENSG00000169992	17	7308193	7323179	47	24	253454	2.8118	0.002463	NLGN2
ENSG00000161011	5	179233388	179265078	236	67	253171	2.8092	0.0024834	SQSTM1
ENSG00000196937	7	120988905	121036418	203	28	276851	2.8076	0.002496	FAM3C
ENSG00000205339	11	9406169	9469673	129	17	313757	2.8071	0.0024991	IPO7
ENSG00000149972	11	98891683	100229616	9075	525	279825	2.8068	0.0025015	CNTN5
ENSG00000146221	6	44246480	44265458	115	25	311234	2.8057	0.0025101	TCTE1
ENSG00000078053	7	38423305	38671167	1816	201	329951	2.8035	0.0025278	AMPH
ENSG00000154265	17	67240452	67323385	369	60	263414	2.8026	0.0025344	ABCA5
ENSG00000166401	18	61637159	61672278	186	63	255452	2.801	0.0025469	SERPINB8
ENSG00000153162	6	7727030	7881655	471	104	288801	2.8001	0.0025542	BMP6
ENSG00000114626	3	127391778	127399768	38	21	174377	2.7999	0.002556	ABTB1
ENSG00000123297	12	58176372	58201854	62	25	224933	2.7985	0.0025671	TSFM
ENSG00000165661	9	139098179	139137687	271	66	237343	2.7978	0.0025723	QSOX2
ENSG00000107147	9	138594031	138684992	684	134	269748	2.7961	0.0025864	KCNT1
ENSG00000188554	17	41322498	41363708	151	24	246638	2.7951	0.0025939	NBR1
ENSG00000077080	7	100240720	100254084	46	23	200918	2.7942	0.0026015	ACTL6B
ENSG00000147488	8	53023399	53373519	2011	190	226638	2.7938	0.0026047	ST18
ENSG00000167721	17	2225797	2240801	44	20	247152	2.7936	0.0026064	TSR1
ENSG00000084112	12	109176466	109251366	371	64	187769	2.793	0.0026112	SSH1
ENSG00000167543	17	27893070	27900175	19	12	264456	2.7925	0.002615	TP53I13
ENSG00000155542	5	56205087	56221359	69	23	241143	2.7912	0.0026258	SETD9
ENSG00000113209	5	140514800	140517703	9	6	266860	2.7909	0.0026283	PCDHB5
ENSG00000183715	11	132284871	133402414	6486	520	273921	2.7891	0.0026431	OPCML
ENSG00000231880	11	47599277	47599823	2	1	257296	2.788	0.0026513	KBTBD4
ENSG00000113532	5	100142639	100238970	412	66	251476	2.7876	0.0026551	ST8SIA4
ENSG00000145526	5	19473060	20575982	6442	317	246525	2.7875	0.0026554	CDH18
ENSG00000106327	7	100218039	100240402	96	31	240553	2.7869	0.0026611	TFR2
ENSG00000272104	3	50388323	50405354	57	25	178012	2.7866	0.002663	XXcos-LUCA11.5
ENSG00000111783	12	106976685	107156581	747	111	267073	2.784	0.0026849	RFX4
ENSG00000180336	17	42733762	42767676	108	36	215902	2.7837	0.0026873	C17orf104
ENSG00000115548	2	86667770	86719839	221	51	265558	2.7829	0.0026934	KDM3A
ENSG00000187672	3	55542336	56502391	5036	387	282221	2.7829	0.0026937	ERC2
ENSG00000160796	3	47021173	47051193	89	29	238505	2.7796	0.0027215	NBEAL2
ENSG00000154856	18	10454625	10489945	196	66	251642	2.7794	0.002723	APCDD1
ENSG00000177465	14	74058410	74063200	30	16	235730	2.7791	0.0027257	ACOT4
ENSG00000169231	1	155165379	155178842	29	16	221452	2.7783	0.0027321	THBS3
ENSG00000038274	5	162930120	162946342	71	23	231071	2.7781	0.0027341	MAT2B
ENSG00000106336	7	100181605	100198740	58	25	213506	2.7778	0.0027364	FBXO24
ENSG00000235194	14	23764852	23772057	32	17	173149	2.7778	0.0027367	PPP1R3E
ENSG00000187492	3	49828165	49837268	22	11	336376	2.7768	0.0027445	CDHR4
ENSG00000268533	19	57905551	57949825	165	40	273766	2.7768	0.0027446	AC004076.7
ENSG00000172113	3	48334754	48343175	24	5	319866	2.7737	0.0027715	NME6
ENSG00000128573	7	113726382	114333827	2424	203	230190	2.7734	0.0027738	FOXP2
ENSG00000122735	9	34457412	34520982	241	56	270574	2.7727	0.0027795	DNAI1
ENSG00000165115	9	86451613	86536342	388	56	237159	2.7723	0.0027832	KIF27
ENSG00000152217	18	42260138	42648475	1525	230	263410	2.7715	0.0027898	SETBP1
ENSG00000115239	2	53759810	54087170	2115	211	275436	2.7707	0.0027971	GPR75-ASB3
ENSG00000175216	11	46764598	46867847	312	62	241377	2.7704	0.0027995	CKAP5
ENSG00000129968	19	1876809	1885546	21	4	300172	2.7696	0.0028067	ABHD17A
ENSG00000105186	19	33087913	33167503	593	78	296317	2.769	0.0028118	ANKRD27
ENSG00000004838	3	50378541	50384283	13	7	215738	2.7688	0.0028134	ZMYND10
ENSG00000169018	15	68570141	68588203	99	24	202880	2.7683	0.002817	FEM1B
ENSG00000125498	19	55281263	55295774	22	10	12539	2.7675	0.0028243	KIR2DL1
ENSG00000263812	18	74240612	74322925	753	164	297277	2.7669	0.0028295	LINC00908
ENSG00000173818	17	78388965	78411886	180	50	279850	2.7668	0.0028301	ENDOV
ENSG00000074966	4	48068410	48136273	364	65	257866	2.7657	0.0028403	TXK
ENSG00000147548	8	38127215	38239790	285	50	274148	2.7641	0.0028541	WHSC1L1
ENSG00000113211	5	140529683	140532868	31	17	238954	2.7635	0.0028593	PCDHB6
ENSG00000178804	3	129262057	129270310	48	14	236437	2.7588	0.0029009	H1FOO
ENSG00000078328	16	6069095	7763340	11235	589	289748	2.7575	0.0029122	RBFOX1
ENSG00000163629	4	87515468	87736324	1022	56	328011	2.7573	0.0029138	PTPN13
ENSG00000205978	14	24867992	24888494	96	35	304788	2.7552	0.0029325	NYNRIN
ENSG00000105229	19	4007644	4039384	142	23	245983	2.7544	0.0029396	PIAS4
ENSG00000144655	3	39183346	39196053	47	24	247625	2.7533	0.0029495	CSRNP1
ENSG00000130733	19	11033444	11039357	21	10	199569	2.7533	0.0029497	YIPF2
ENSG00000196569	6	129204342	129837714	3556	258	257263	2.7513	0.0029683	LAMA2
ENSG00000186280	11	94706845	94732682	105	31	279908	2.7499	0.0029808	KDM4D
ENSG00000221866	7	131808091	132333447	3197	292	252629	2.7496	0.0029832	PLXNA4
ENSG00000242689	11	58390146	58393198	9	5	254420	2.7491	0.0029884	CNTF
ENSG00000036828	3	121902530	122005342	575	80	327454	2.7488	0.0029907	CASR
ENSG00000243725	1	55181495	55208330	124	8	316865	2.7484	0.0029947	TTC4
ENSG00000144224	2	136499189	136542625	154	32	266949	2.7475	0.0030025	UBXN4
ENSG00000126249	19	34895289	34917073	96	30	265825	2.7472	0.0030055	PDCD2L
ENSG00000119242	12	124403207	124457378	247	34	248507	2.745	0.0030259	CCDC92
ENSG00000189367	6	127761488	127780536	70	22	237992	2.7436	0.0030382	KIAA0408
ENSG00000142599	1	8412457	8877702	701	74	278434	2.7432	0.0030421	RERE
ENSG00000171222	20	34541539	34547394	14	8	252962	2.7429	0.0030448	SCAND1
ENSG00000197457	20	62271061	62284780	82	28	260656	2.742	0.0030534	STMN3
ENSG00000090432	1	20825943	20834654	26	12	240504	2.7416	0.0030567	MUL1
ENSG00000137494	11	82904781	82971736	283	64	194309	2.7416	0.0030574	ANKRD42
ENSG00000223953	11	119209652	119217383	29	20	228133	2.7414	0.0030591	C1QTNF5
ENSG00000235718	11	119209652	119217383	29	20	228133	2.7414	0.0030591	MFRP
ENSG00000259159	11	119209652	119217368	29	20	228133	2.7414	0.0030591	MFRP
ENSG00000155893	3	140947568	141013748	416	80	291500	2.7398	0.0030737	ACPL2
ENSG00000137872	15	47476298	48066420	3079	243	243431	2.7397	0.0030749	SEMA6D
ENSG00000198454	9	139863695	139866442	21	9	197501	2.7396	0.0030756	C9orf141
ENSG00000122254	16	22825498	22927659	534	147	244607	2.7396	0.0030758	HS3ST2
ENSG00000196950	2	196440701	196602426	693	123	251416	2.7394	0.0030772	SLC39A10
ENSG00000172586	10	75541805	75543410	3	2	76726	2.737	0.0031001	CHCHD1
ENSG00000137266	6	3269196	3457256	821	132	287780	2.7369	0.0031007	SLC22A23
ENSG00000164068	3	49726932	49758962	103	39	225567	2.7363	0.0031067	RNF123
ENSG00000162624	1	75594119	75627218	63	18	240228	2.7359	0.0031105	LHX8
ENSG00000138448	2	187454792	187545628	373	84	225722	2.7357	0.0031126	ITGAV
ENSG00000166478	11	9481866	9550071	157	27	286863	2.735	0.0031189	ZNF143
ENSG00000204661	5	179068545	179072047	23	13	288339	2.7346	0.0031232	C5orf60
ENSG00000138650	4	134070470	134129356	244	70	254771	2.7345	0.0031236	PCDH10
ENSG00000163288	4	46995740	47428461	2092	238	270114	2.7335	0.0031336	GABRB1
ENSG00000196576	22	50713408	50746056	247	69	260154	2.7328	0.0031395	PLXNB2
ENSG00000250067	19	19627036	19648390	83	18	266766	2.7328	0.0031395	YJEFN3
ENSG00000151320	14	32798479	33300567	2961	331	275616	2.7328	0.0031404	AKAP6
ENSG00000186117	11	55578854	55579952	11	4	291666	2.7327	0.0031407	OR5L1
ENSG00000158092	3	136581050	136668665	310	27	325317	2.7326	0.0031418	NCK1
ENSG00000136003	12	108956358	108963160	38	12	295019	2.7325	0.0031426	ISCU
ENSG00000169635	22	21771693	21805752	27	13	150661	2.7318	0.003149	HIC2
ENSG00000104368	8	42032236	42065242	173	40	195785	2.7294	0.0031723	PLAT
ENSG00000164506	6	147525561	147706866	821	105	199105	2.7293	0.0031738	STXBP5
ENSG00000107669	10	123499939	123688316	1140	126	258137	2.7282	0.0031843	ATE1
ENSG00000004534	3	49977440	50137478	640	71	267474	2.728	0.0031857	RBM6
ENSG00000145439	4	169784921	169931426	673	71	207291	2.728	0.0031864	CBR4
ENSG00000197208	5	131630136	131679899	228	42	233408	2.7269	0.0031964	SLC22A4
ENSG00000162236	11	62574369	62599560	90	24	226956	2.7266	0.0031997	STX5
ENSG00000157429	16	71498453	71598992	408	72	252762	2.7247	0.0032178	ZNF19
ENSG00000083857	4	187508937	187647876	907	188	253935	2.7232	0.0032326	FAT1
ENSG00000106367	7	100797678	100804877	37	8	408329	2.7231	0.0032336	AP1S1
ENSG00000131094	17	43037061	43045439	50	21	319235	2.7229	0.0032354	C1QL1
ENSG00000114395	3	50388126	50395891	29	16	179398	2.7225	0.0032395	CYB561D2
ENSG00000167377	16	71481500	71496998	69	21	271252	2.7219	0.0032457	ZNF23
ENSG00000040199	16	71671738	71758604	385	58	275492	2.7213	0.0032515	PHLPP2
ENSG00000266118	2	24347236	24413305	233	34	311239	2.7209	0.0032551	RP11-507M3.1
ENSG00000196387	12	133656424	133684130	29	19	150286	2.7207	0.0032567	ZNF140
ENSG00000257062	12	21200113	21329829	864	92	290204	2.7196	0.0032677	RP11-125O5.2
ENSG00000006695	17	13972813	14111994	676	114	291953	2.7195	0.0032693	COX10
ENSG00000198046	19	56950694	56989434	191	42	289650	2.7178	0.0032863	ZNF667
ENSG00000075856	12	108916357	108955176	208	33	321010	2.7173	0.0032909	SART3
ENSG00000100336	22	36585172	36600886	124	35	263541	2.7169	0.003295	APOL4
ENSG00000141052	17	12569207	12672266	619	122	269763	2.7166	0.0032981	MYOCD
ENSG00000197566	17	16524051	16557170	162	24	322500	2.7162	0.0033016	ZNF624
ENSG00000163536	3	167453031	167543356	506	66	306329	2.7162	0.0033022	SERPINI1
ENSG00000181472	6	151685252	151712683	120	34	264352	2.7159	0.003305	ZBTB2
ENSG00000137573	8	70378859	70573150	1160	227	255510	2.7156	0.0033078	SULF1
ENSG00000057294	12	32943679	33049774	560	99	297853	2.7155	0.0033083	PKP2
ENSG00000168038	3	41288090	42003922	4851	189	257942	2.7153	0.0033112	ULK4
ENSG00000131409	19	51020149	51071302	317	96	225114	2.7137	0.0033267	LRRC4B
ENSG00000151151	10	59951278	60027694	457	33	339590	2.7126	0.0033377	IPMK
ENSG00000258674	19	19627036	19646885	81	19	265649	2.7122	0.0033423	CTC-260F20.3
ENSG00000143951	2	63348518	64054977	2458	133	299165	2.7108	0.0033556	WDPCP
ENSG00000168297	3	58318607	58411748	627	63	314975	2.7104	0.0033597	PXK
ENSG00000185163	12	132621139	132628880	70	21	223525	2.7102	0.0033617	DDX51
ENSG00000196372	10	5680830	5708558	153	46	289921	2.7099	0.0033651	ASB13
ENSG00000185499	1	155158300	155162707	10	6	208362	2.7088	0.0033768	MUC1
ENSG00000213930	9	34638130	34651032	54	21	247332	2.7083	0.0033817	GALT
ENSG00000139220	12	81652045	82153332	2065	206	285312	2.7064	0.003401	PPFIA2
ENSG00000005884	17	48133332	48167845	200	47	231699	2.7059	0.0034062	ITGA3
ENSG00000137841	15	40570377	40600136	151	48	211857	2.7056	0.0034088	PLCB2
ENSG00000171282	17	79373540	79433357	364	116	256117	2.7047	0.003418	RP11-1055B8.7
ENSG00000162585	1	2115903	2144159	59	23	268895	2.7044	0.0034216	C1orf86
ENSG00000175215	12	58213710	58240522	97	33	224584	2.7033	0.0034328	CTDSP2
ENSG00000164077	3	49946302	49967606	63	23	250845	2.7021	0.003445	MON1A
ENSG00000185278	1	173837220	173872687	145	28	305827	2.7006	0.0034611	ZBTB37
ENSG00000130182	16	3138891	3149318	36	13	235163	2.6994	0.0034731	ZSCAN10
ENSG00000123338	12	54891495	54937726	195	69	279137	2.699	0.0034775	NCKAP1L
ENSG00000174482	9	27948076	28670283	5113	460	275234	2.6984	0.0034833	LINGO2
ENSG00000271723	1	55107459	55207981	353	50	299996	2.6982	0.0034857	MROH7-TTC4
ENSG00000169410	15	75759462	75871630	340	64	242922	2.6978	0.0034895	PTPN9
ENSG00000091409	2	173292082	173371181	597	91	294158	2.6969	0.0034993	ITGA6
ENSG00000151726	4	185676749	185747972	419	82	291751	2.6955	0.0035145	ACSL1
ENSG00000109775	4	186320694	186347139	132	35	282900	2.6945	0.0035244	UFSP2
ENSG00000228259	5	179078298	179079445	9	5	278592	2.6941	0.0035289	AC136604.1
ENSG00000186710	12	113587663	113597081	34	11	260580	2.6941	0.0035291	CCDC42B
ENSG00000105426	19	5158506	5340814	750	155	300818	2.694	0.0035302	PTPRS
ENSG00000112297	6	106959730	107018326	386	60	320640	2.6938	0.0035316	AIM1
ENSG00000125741	19	46030685	46105470	428	98	289551	2.6938	0.0035325	OPA3
ENSG00000130287	19	19322782	19363042	172	36	295118	2.6933	0.0035369	NCAN
ENSG00000168291	3	58413357	58419584	21	9	303360	2.6933	0.0035378	PDHB
ENSG00000106459	7	129251555	129396922	607	86	302404	2.6925	0.0035455	NRF1
ENSG00000219626	2	24299396	24392509	321	27	311882	2.6915	0.0035564	FAM228B
ENSG00000174871	11	66045661	66052772	23	16	164466	2.6915	0.0035565	CNIH2
ENSG00000144736	3	72798428	72911065	527	76	189328	2.69	0.0035731	SHQ1
ENSG00000164463	5	172483355	172566291	297	55	298296	2.6893	0.00358	CREBRF
ENSG00000172380	1	68167149	68299150	258	55	270031	2.6876	0.0035989	GNG12
ENSG00000107854	10	93558069	93625033	290	48	288816	2.687	0.003605	TNKS2
ENSG00000179833	2	64858755	64978139	509	92	224015	2.6859	0.0036168	SERTAD2
ENSG00000178966	9	86595626	86618985	107	33	181332	2.6849	0.0036273	RMI1
ENSG00000109762	4	186125391	186291339	957	117	279708	2.6844	0.0036325	SNX25
ENSG00000186470	6	26365387	26378546	108	13	414789	2.6825	0.0036535	BTN3A2
ENSG00000168589	16	80574631	80584657	99	23	264057	2.6812	0.003668	DYNLRB2
ENSG00000178764	8	123793633	123986750	1024	203	249421	2.681	0.0036696	ZHX2
ENSG00000136999	8	120428546	120436593	47	8	372694	2.6805	0.0036751	NOV
ENSG00000077458	11	95502106	95523573	83	16	373295	2.6792	0.0036903	FAM76B
ENSG00000183161	11	22644079	22647387	16	10	172194	2.6784	0.0036992	FANCF
ENSG00000105143	19	15060846	15133802	698	104	371274	2.6783	0.0036996	SLC1A6
ENSG00000078070	3	182733006	182833863	509	77	231178	2.678	0.0037031	MCCC1
ENSG00000172967	22	17264302	17302589	129	30	280571	2.678	0.0037036	XKR3
ENSG00000142408	19	54466294	54493469	182	43	292255	2.6778	0.0037058	CACNG8
ENSG00000114316	3	49315264	49378145	216	49	220094	2.6765	0.0037194	USP4
ENSG00000103254	16	770581	772601	5	2	331054	2.6753	0.0037327	FAM173A
ENSG00000134987	5	110427414	110466200	225	52	268177	2.6752	0.0037341	WDR36
ENSG00000182272	11	369796	382116	41	10	295931	2.6748	0.0037382	B4GALNT4
ENSG00000244362	21	31933194	31933633	1	1	109393	2.6743	0.003744	KRTAP19-7
ENSG00000106852	9	124964856	124991905	100	41	216800	2.6731	0.003758	LHX6
ENSG00000167183	17	46029333	46035244	34	14	282490	2.6727	0.0037627	PRR15L
ENSG00000109919	11	47638867	47664175	73	31	202283	2.6726	0.0037632	MTCH2
ENSG00000137642	11	121322912	121504402	714	165	237469	2.6721	0.0037693	SORL1
ENSG00000152932	5	57878048	58155213	1300	189	276764	2.6718	0.0037723	RAB3C
ENSG00000154556	4	186506598	186877806	2687	340	300020	2.6716	0.0037748	SORBS2
ENSG00000120658	13	43787654	44361044	2684	226	269436	2.6714	0.0037773	ENOX1
ENSG00000028839	6	134273308	134311570	163	33	286204	2.6712	0.0037791	TBPL1
ENSG00000185614	3	49840687	49842463	8	5	135697	2.6703	0.0037887	FAM212A
ENSG00000125753	19	46009837	46030241	107	30	285440	2.6701	0.003791	VASP
ENSG00000198039	7	64330550	64391344	445	51	290937	2.6701	0.0037915	ZNF273
ENSG00000108262	17	27900487	27921072	49	22	285154	2.6693	0.0038005	GIT1
ENSG00000188037	7	143013219	143049176	202	55	305237	2.6687	0.0038067	CLCN1
ENSG00000078804	20	33292094	33301243	30	12	237918	2.6685	0.0038098	TP53INP2
ENSG00000175449	5	94982458	95020477	130	40	251750	2.6678	0.0038169	RFESD
ENSG00000155511	5	152869175	153193429	1894	216	315880	2.6672	0.0038238	GRIA1
ENSG00000114923	2	220492049	220506702	42	21	225512	2.6662	0.0038352	SLC4A3
ENSG00000198964	10	52065360	52384923	1596	145	265681	2.6662	0.0038358	SGMS1
ENSG00000167670	19	4402659	4445015	92	27	259312	2.6658	0.00384	CHAF1A
ENSG00000244291	7	156431057	156433348	13	8	224778	2.6657	0.0038411	C7orf13
ENSG00000198467	9	35681989	35691017	35	16	305442	2.6654	0.0038446	TPM2
ENSG00000107201	9	32455300	32526322	428	71	247691	2.665	0.0038498	DDX58
ENSG00000217442	22	50989541	51001334	97	11	370706	2.6642	0.0038584	SYCE3
ENSG00000243335	7	66093868	66276446	930	70	332152	2.6639	0.0038617	KCTD7
ENSG00000106331	7	127250346	127255982	27	14	218732	2.6628	0.0038749	PAX4
ENSG00000169857	15	34158428	34331377	1275	145	253579	2.6626	0.0038774	AVEN
ENSG00000089558	17	40308909	40333296	91	30	212471	2.6626	0.0038775	KCNH4
ENSG00000160087	1	1189289	1209265	53	13	258991	2.6624	0.0038794	UBE2J2
ENSG00000088386	13	99336055	99404908	431	120	281498	2.6618	0.0038864	SLC15A1
ENSG00000108671	17	30771279	30810336	138	30	208738	2.6618	0.0038866	PSMD11
ENSG00000108963	17	1933404	1946724	44	17	308826	2.6613	0.0038925	DPH1
ENSG00000183128	10	105232561	105238997	21	7	290240	2.6612	0.0038928	CALHM3
ENSG00000116641	1	62920399	63153969	284	31	254305	2.6609	0.0038963	DOCK7
ENSG00000111361	12	124104953	124118313	72	21	238459	2.6606	0.0038999	EIF2B1
ENSG00000129465	14	24805227	24809251	18	5	445724	2.6596	0.0039114	RIPK3
ENSG00000197619	19	52494585	52511483	88	13	370201	2.6578	0.0039331	ZNF615
ENSG00000109618	4	25121627	25162204	160	47	257778	2.6567	0.0039456	SEPSECS
ENSG00000135697	16	81272053	81324747	400	84	255469	2.6554	0.0039604	BCMO1
ENSG00000270181	13	103459704	103524748	314	60	272159	2.6554	0.0039608	BIVM-ERCC5
ENSG00000189134	6	28227098	28228736	7	4	283049	2.6554	0.0039609	NKAPL
ENSG00000071242	6	166822852	167319939	3707	305	265664	2.6553	0.0039621	RPS6KA2
ENSG00000250091	12	124410971	124419531	28	8	278827	2.6545	0.003971	DNAH10OS
ENSG00000204564	6	30614816	30620987	28	17	283290	2.6534	0.0039844	C6orf136
ENSG00000110887	12	109252708	109294819	260	66	248902	2.653	0.0039892	DAO
ENSG00000124568	6	25783125	25832287	224	55	274412	2.6521	0.0040002	SLC17A1
ENSG00000124900	11	55650773	55659286	50	20	231246	2.6519	0.0040023	TRIM51
ENSG00000067560	3	49396578	49450431	206	42	243388	2.6518	0.004003	RHOA
ENSG00000132434	7	55433141	55501435	425	62	242709	2.651	0.0040132	LANCL2
ENSG00000242220	21	33948862	33959683	56	15	299501	2.6481	0.0040467	TCP10L
ENSG00000167550	12	49458468	49463808	20	10	211724	2.648	0.0040485	RHEBL1
ENSG00000196700	20	62588055	62680113	466	69	260117	2.6469	0.0040613	ZNF512B
ENSG00000139697	12	123773656	123849390	403	42	319281	2.6465	0.0040659	SBNO1
ENSG00000186487	2	1792885	2335032	1769	203	285771	2.6464	0.0040676	MYT1L
ENSG00000198879	10	7200586	7453450	1018	133	285016	2.6457	0.0040766	SFMBT2
ENSG00000079805	19	10828755	10944164	661	87	261495	2.6455	0.0040784	DNM2
ENSG00000143924	2	42396490	42559688	906	105	271768	2.6448	0.0040865	EML4
ENSG00000111325	12	123459127	123464590	17	7	218903	2.6446	0.0040893	OGFOD2
ENSG00000080824	14	102547075	102606036	305	65	227449	2.644	0.0040967	HSP90AA1
ENSG00000105976	7	116312444	116438440	368	95	252312	2.6435	0.0041026	MET
ENSG00000124783	6	7268539	7347679	536	53	302889	2.6435	0.0041027	SSR1
ENSG00000180822	6	3231637	3303607	402	36	266978	2.6433	0.0041057	PSMG4
ENSG00000224689	19	9800600	9811452	77	19	281030	2.6429	0.0041099	ZNF812
ENSG00000189001	19	36014269	36019253	46	21	278887	2.6421	0.0041199	SBSN
ENSG00000255730	19	41856758	41930906	438	61	229170	2.642	0.0041207	CTC-435M10.3
ENSG00000179104	12	83080659	83528649	2445	229	256026	2.6417	0.0041246	TMTC2
ENSG00000122008	5	74807581	74896969	192	53	241729	2.6413	0.0041288	POLK
ENSG00000135317	6	86215214	86303874	329	71	254124	2.6405	0.0041392	SNX14
ENSG00000205639	2	24232951	24286191	141	29	300417	2.6401	0.0041445	MFSD2B
ENSG00000237541	6	32709119	32714992	110	15	380346	2.6399	0.0041464	HLA-DQA2
ENSG00000156222	15	85427885	85518876	725	147	315511	2.639	0.0041575	SLC28A1
ENSG00000172046	3	49145479	49158371	33	14	200740	2.6389	0.0041586	USP19
ENSG00000108242	10	96443251	96495947	343	48	231810	2.6376	0.0041749	CYP2C18
ENSG00000184939	16	68563993	68609975	268	37	267970	2.6363	0.0041908	ZFP90
ENSG00000134569	11	46878419	46940193	236	45	248166	2.6363	0.0041909	LRP4
ENSG00000213859	17	7255208	7258258	4	2	376492	2.6354	0.0042018	KCTD11
ENSG00000178568	2	212240446	213403565	7215	409	284362	2.6342	0.0042165	ERBB4
ENSG00000149256	11	78363876	79151992	4075	406	235302	2.6308	0.0042593	TENM4
ENSG00000168490	8	22077222	22089854	82	39	261830	2.6307	0.0042599	PHYHIP
ENSG00000169744	4	16503164	16900432	1154	212	265995	2.6307	0.0042599	LDB2
ENSG00000204709	6	28911654	28912314	3	2	375728	2.6304	0.0042647	C6orf100
ENSG00000185198	19	685521	695460	111	20	325846	2.6285	0.0042878	PRSS57
ENSG00000185666	22	32908539	33454358	2699	317	253717	2.6282	0.0042914	SYN3
ENSG00000176095	3	49761727	49823975	217	42	254816	2.6279	0.0042953	IP6K1
ENSG00000165792	14	21457929	21465189	72	33	230355	2.6273	0.004303	METTL17
ENSG00000143786	1	224622362	224928251	1375	160	263695	2.6272	0.0043051	CNIH3
ENSG00000160691	1	154934774	154946871	22	12	232888	2.6271	0.0043062	SHC1
ENSG00000184949	22	38974125	39052634	280	49	264025	2.6266	0.0043122	FAM227A
ENSG00000136603	3	170075466	170114623	203	44	267037	2.6264	0.0043147	SKIL
ENSG00000134504	18	24034874	24237365	1102	210	278161	2.626	0.0043199	KCTD1
ENSG00000269533	19	57901252	57931362	119	33	292180	2.6257	0.0043231	AC003002.6
ENSG00000197471	16	29674300	29682187	35	17	193132	2.6253	0.0043288	SPN
ENSG00000101365	20	2639041	2644865	22	9	221569	2.6249	0.0043333	IDH3B
ENSG00000104804	19	49384222	49401990	160	29	294929	2.6249	0.0043335	TULP2
ENSG00000114480	3	81538850	81811312	1122	123	241742	2.6248	0.0043347	GBE1
ENSG00000060982	12	24964295	25102393	810	141	312059	2.6245	0.0043386	BCAT1
ENSG00000183742	7	20174278	20257027	537	83	258543	2.6243	0.0043419	MACC1
ENSG00000171055	2	36778570	36873230	677	124	263529	2.6237	0.0043496	FEZ2
ENSG00000153064	4	102332443	102995969	4052	280	264542	2.6233	0.0043541	BANK1
ENSG00000132563	5	137774706	137782658	30	11	339508	2.6229	0.0043588	REEP2
ENSG00000182676	17	79791368	79792926	4	2	301224	2.6224	0.0043651	PPP1R27
ENSG00000138778	4	104026963	104119566	450	65	235040	2.6223	0.0043663	CENPE
ENSG00000159314	17	43471275	43511787	175	27	280625	2.6221	0.0043691	ARHGAP27
ENSG00000142556	19	52516018	52533493	81	24	280250	2.6215	0.0043772	ZNF614
ENSG00000068615	2	86441116	86565206	749	89	268785	2.6201	0.0043947	REEP1
ENSG00000185345	6	161768452	163148803	9596	547	280498	2.62	0.0043968	PARK2
ENSG00000163328	2	175296966	175351822	239	56	268093	2.6199	0.0043974	GPR155
ENSG00000145029	3	49460379	49466759	14	7	267422	2.6197	0.0044007	NICN1
ENSG00000167536	17	27224799	27230089	13	7	292182	2.6196	0.0044018	DHRS13
ENSG00000076356	1	208195587	208417665	1107	170	261770	2.6195	0.0044033	PLXNA2
ENSG00000185055	7	105205567	105241322	210	60	242682	2.6191	0.0044085	EFCAB10
ENSG00000214517	11	73882144	73965748	349	41	266141	2.6159	0.004449	PPME1
ENSG00000127922	7	96110938	96339203	1196	121	248077	2.615	0.0044616	SHFM1
ENSG00000100714	14	64854749	64926722	343	65	295103	2.6147	0.0044658	MTHFD1
ENSG00000152409	5	78532012	78623038	442	69	236350	2.6144	0.0044695	JMY
ENSG00000153066	16	11772936	11836734	350	60	273024	2.6142	0.0044725	TXNDC11
ENSG00000157554	21	39751949	40033704	1544	261	268153	2.6141	0.0044729	ERG
ENSG00000157782	12	121078355	121105127	155	45	282463	2.6141	0.0044732	CABP1
ENSG00000048342	4	15471489	15603180	328	59	301075	2.6138	0.0044765	CC2D2A
ENSG00000110917	12	121124672	121139667	65	26	293218	2.6136	0.0044792	MLEC
ENSG00000105507	19	48533210	48547310	150	20	336786	2.6128	0.0044908	CABP5
ENSG00000115896	2	198669426	199437305	3503	260	225647	2.6121	0.0044992	PLCL1
ENSG00000204531	6	31132119	31148508	197	36	412114	2.6115	0.0045068	POU5F1
ENSG00000101210	20	62119366	62130505	64	28	334379	2.6112	0.0045113	EEF1A2
ENSG00000146842	7	129804555	129847610	180	43	290015	2.6111	0.0045125	TMEM209
ENSG00000167771	11	63678693	63684316	21	7	221914	2.6087	0.0045443	RCOR2
ENSG00000067606	1	1981909	2116834	429	60	294128	2.6087	0.004545	PRKCZ
ENSG00000168917	3	136537489	136574734	155	19	313953	2.6078	0.0045563	SLC35G2
ENSG00000154646	21	19641433	19858197	1352	198	270107	2.606	0.0045798	TMPRSS15
ENSG00000211455	12	27396901	27478892	377	66	343845	2.6059	0.004582	STK38L
ENSG00000075043	20	62037542	62103993	443	91	299498	2.6058	0.0045825	KCNQ2
ENSG00000134780	11	61447905	61514473	198	56	243520	2.6044	0.0046013	DAGLA
ENSG00000141699	17	40731531	40762641	117	28	245372	2.6032	0.0046175	FAM134C
ENSG00000186010	19	19626545	19644285	77	17	269613	2.6019	0.0046354	NDUFA13
ENSG00000182732	14	72399156	73030654	4106	381	281054	2.6009	0.0046485	RGS6
ENSG00000126467	19	50243010	50266587	138	48	221623	2.6007	0.0046517	TSKS
ENSG00000163608	3	112721287	112738708	95	34	221231	2.5984	0.0046826	C3orf17
ENSG00000149182	11	47185848	47198676	44	22	243991	2.5984	0.0046836	ARFGAP2
ENSG00000115128	2	24290454	24299313	41	9	323840	2.5982	0.0046855	SF3B14
ENSG00000173083	4	84213614	84256306	221	40	279775	2.5966	0.0047079	HPSE
ENSG00000146216	6	43211418	43255997	197	51	282402	2.5965	0.0047086	TTBK1
ENSG00000112640	6	42952237	42980080	171	37	291874	2.5962	0.0047137	PPP2R5D
ENSG00000166747	16	71762913	71843104	373	58	265695	2.5961	0.004715	AP1G1
ENSG00000143507	1	221874766	221915518	209	70	220803	2.5958	0.004718	DUSP10
ENSG00000205629	16	25123050	25189552	359	55	186486	2.5945	0.0047365	LCMT1
ENSG00000160584	11	116714118	116969153	1302	84	317243	2.5944	0.0047384	SIK3
ENSG00000169851	4	30722037	31148422	2424	220	275048	2.5943	0.0047395	PCDH7
ENSG00000001084	6	53362139	53481768	723	160	261081	2.5942	0.0047411	GCLC
ENSG00000213699	2	26987152	27004099	64	19	236988	2.5933	0.0047529	SLC35F6
ENSG00000250038	4	28363901	28404486	252	50	292682	2.5933	0.0047533	RP11-180C1.1
ENSG00000178233	6	44238203	44275243	219	40	284018	2.5924	0.004765	TMEM151B
ENSG00000155330	16	46830519	46865323	71	21	180107	2.5921	0.004769	C16orf87
ENSG00000150471	4	62066976	62944053	4408	379	251572	2.592	0.0047705	LPHN3
ENSG00000102996	16	58059470	58080805	91	42	191915	2.5917	0.0047749	MMP15
ENSG00000154118	16	87635441	87731762	1111	177	271133	2.5915	0.0047773	JPH3
ENSG00000114650	3	47455203	47518616	132	41	217781	2.5912	0.0047823	SCAP
ENSG00000164142	4	152330368	152584784	1113	80	265365	2.5907	0.0047895	FAM160A1
ENSG00000173531	3	49721380	49726934	19	11	267888	2.5896	0.0048041	MST1
ENSG00000065809	10	14560556	14816896	1636	248	290240	2.589	0.0048125	FAM107B
ENSG00000095139	11	118443105	118473748	138	29	213009	2.5887	0.0048167	ARCN1
ENSG00000226104	19	10751715	10752093	4	2	286560	2.5883	0.0048221	AC011475.1
ENSG00000144407	2	209224438	209719227	3633	210	241115	2.5859	0.0048566	PTH2R
ENSG00000167705	17	1549444	1553371	10	4	267756	2.5857	0.0048585	RILP
ENSG00000015592	8	27092840	27115937	133	28	323358	2.5856	0.0048598	STMN4
ENSG00000179477	17	7975954	7991021	53	19	302935	2.5853	0.004864	ALOX12B
ENSG00000198077	19	41381344	41388657	107	16	337657	2.585	0.0048692	CYP2A7
ENSG00000172508	11	67182439	67193078	41	16	259867	2.5838	0.0048863	CARNS1
ENSG00000091129	7	107788068	108097161	1862	177	284893	2.5838	0.0048866	NRCAM
ENSG00000162373	1	49193195	49242641	67	20	281157	2.5833	0.0048936	BEND5
ENSG00000187260	7	151072995	151107813	249	86	254272	2.5827	0.0049019	WDR86
ENSG00000103266	16	730224	732870	4	2	244688	2.5811	0.0049237	STUB1
ENSG00000166960	18	30517366	31021065	1809	117	242564	2.581	0.0049251	CCDC178
ENSG00000107864	10	93806449	94050844	742	106	234711	2.581	0.0049257	CPEB3
ENSG00000008869	2	37195526	37311485	586	90	301140	2.581	0.0049259	HEATR5B
ENSG00000167548	12	49412758	49453557	90	30	230090	2.5809	0.0049272	KMT2D
ENSG00000166856	12	57388230	57390468	6	3	244459	2.5809	0.0049274	GPR182
ENSG00000074181	19	15270444	15311792	221	34	296370	2.5803	0.0049358	NOTCH3
ENSG00000254901	19	19287712	19303400	111	29	292302	2.5802	0.004937	MEF2BNB
ENSG00000230778	15	40573645	40574787	5	3	170832	2.5801	0.0049388	ANKRD63
ENSG00000214324	3	126911974	126917025	21	12	207146	2.5801	0.004939	C3orf56
ENSG00000145012	3	187871072	188608460	3839	400	263098	2.5797	0.004944	LPP
ENSG00000169902	7	65670186	65885530	725	76	259276	2.5789	0.0049563	TPST1
ENSG00000109943	11	122709208	122743347	182	58	276440	2.5776	0.0049745	CRTAM
ENSG00000093010	22	19929130	19957498	169	62	255776	2.5772	0.0049797	COMT
ENSG00000007923	1	6694228	6761984	114	24	268523	2.5759	0.0049996	DNAJC11
ENSG00000129235	17	6544078	6547861	15	5	301123	2.5758	0.0050006	TXNDC17
ENSG00000088808	14	104200089	104313927	596	81	234755	2.5749	0.0050138	PPP1R13B
ENSG00000165119	9	86582998	86595569	37	18	209962	2.5748	0.0050149	HNRNPK
ENSG00000253426	8	9009252	9025646	30	5	292756	2.5738	0.0050301	RP11-10A14.4
ENSG00000134532	12	23682440	24103966	2201	307	263957	2.5736	0.005033	SOX5
ENSG00000006740	17	12692856	12894960	1459	174	300756	2.5735	0.005034	ARHGAP44
ENSG00000175220	11	46698630	46722165	91	39	221939	2.5729	0.0050422	ARHGAP1
ENSG00000105767	19	44126520	44143991	67	26	265526	2.5719	0.0050564	CADM4
ENSG00000151276	3	65339200	66024509	4443	400	275185	2.5716	0.0050608	MAGI1
ENSG00000130638	22	46067678	46241187	794	116	246929	2.5712	0.005067	ATXN10
ENSG00000108439	17	46018872	46025654	30	14	305691	2.571	0.0050708	PNPO
ENSG00000104043	15	50150435	50475014	1764	196	311583	2.5696	0.0050907	ATP8B4
ENSG00000083123	6	80816364	81055987	1340	100	258943	2.5685	0.0051073	BCKDHB
ENSG00000183020	11	924894	1012239	249	19	291218	2.5681	0.0051125	AP2A2
ENSG00000110328	11	11292423	11643552	1608	244	303607	2.5681	0.0051134	GALNT18
ENSG00000271786	10	18931405	18944123	67	20	291449	2.5678	0.0051172	RP11-139J15.7
ENSG00000160993	7	102096685	102105323	56	19	294290	2.5672	0.0051266	ALKBH4
ENSG00000077454	7	100169855	100183776	69	26	246333	2.5667	0.0051338	LRCH4
ENSG00000007402	3	50400233	50541675	529	76	277233	2.5665	0.0051364	CACNA2D2
ENSG00000155816	1	240177648	240638489	2997	311	280158	2.5664	0.0051387	FMN2
ENSG00000273303	3	44607051	44635665	142	38	216062	2.5661	0.0051422	RP11-944L7.5
ENSG00000164674	6	159071046	159185908	757	129	290696	2.566	0.0051433	SYTL3
ENSG00000139155	12	20848289	20906320	352	63	299020	2.5659	0.0051453	SLCO1C1
ENSG00000137634	11	114441313	114466484	112	47	234426	2.5659	0.0051459	NXPE4
ENSG00000169126	10	28064115	28287977	1216	118	253817	2.5653	0.0051549	ARMC4
ENSG00000248098	19	41884215	41930910	288	40	221232	2.5648	0.0051625	BCKDHA
ENSG00000104371	8	42231586	42234750	13	7	274269	2.5646	0.0051646	DKK4
ENSG00000173077	9	117904097	118164923	1747	215	285502	2.5645	0.0051663	2025-12-01
ENSG00000185532	10	52750945	54058110	8121	468	284629	2.5645	0.0051669	PRKG1
ENSG00000118197	1	200593024	200639097	266	52	296019	2.5642	0.0051703	DDX59
ENSG00000131097	17	42923721	42927848	26	15	267736	2.5636	0.0051793	HIGD1B
ENSG00000177565	3	176737143	176915261	884	141	255336	2.5632	0.0051861	TBL1XR1
ENSG00000181965	5	134869991	134871639	6	4	241283	2.5629	0.0051894	NEUROG1
ENSG00000156265	21	30449792	30548210	598	76	301393	2.5611	0.0052167	MAP3K7CL
ENSG00000146776	7	105245514	105517050	1212	245	288451	2.5589	0.0052502	ATXN7L1
ENSG00000266953	19	34887220	34900269	45	19	262758	2.5581	0.0052624	RP11-618P17.4
ENSG00000169436	8	139600478	139926249	2117	254	272346	2.558	0.0052643	COL22A1
ENSG00000020181	8	37641709	37702414	372	98	206565	2.5575	0.0052714	GPR124
ENSG00000111801	6	26440700	26453643	64	24	296966	2.5572	0.0052762	BTN3A3
ENSG00000166949	15	67356101	67487533	675	180	276846	2.5568	0.0052823	SMAD3
ENSG00000180900	8	144873090	144897549	142	50	236681	2.5568	0.0052824	SCRIB
ENSG00000151414	1	198126093	198291550	775	80	312101	2.5557	0.0052986	NEK7
ENSG00000069011	5	134363425	134370503	32	9	310642	2.5554	0.0053027	PITX1
ENSG00000143126	1	109792641	109818372	117	40	246039	2.555	0.0053091	CELSR2
ENSG00000165553	14	77731826	77737655	21	11	286684	2.5546	0.005316	NGB
ENSG00000110422	11	33278218	33378569	362	58	277176	2.5541	0.0053231	HIPK3
ENSG00000148848	10	127700950	128077024	2382	316	260111	2.5534	0.0053343	ADAM12
ENSG00000130545	19	6463788	6467232	12	8	244712	2.5529	0.0053412	CRB3
ENSG00000110841	12	27676364	27848497	900	163	304976	2.5526	0.0053455	PPFIBP1
ENSG00000185219	3	44481262	44519162	173	32	213899	2.5521	0.0053543	ZNF445
ENSG00000246223	14	98391947	98444461	315	63	299987	2.551	0.0053714	C14orf64
ENSG00000163704	3	9987226	9994078	11	6	286584	2.5507	0.0053752	PRRT3
ENSG00000174903	11	66036004	66044963	38	22	228405	2.55	0.0053854	RAB1B
ENSG00000107959	10	3179920	3215003	159	24	304257	2.5498	0.00539	PITRM1
ENSG00000170584	5	162873532	162887146	49	18	226459	2.5495	0.0053937	NUDCD2
ENSG00000143595	1	154293566	154297801	15	7	238128	2.5492	0.0053992	AQP10
ENSG00000137216	6	44094651	44123256	169	37	322249	2.549	0.0054022	TMEM63B
ENSG00000174177	16	88772871	88781794	125	38	269587	2.5489	0.0054026	CTU2
ENSG00000237440	19	20718631	20748615	263	42	335689	2.5488	0.0054051	ZNF737
ENSG00000164989	9	15552895	16061661	3213	103	254741	2.5487	0.0054063	CCDC171
ENSG00000150938	2	36583069	36778278	1034	172	250028	2.5482	0.0054138	CRIM1
ENSG00000167920	17	38975358	38992522	84	29	310821	2.5479	0.0054188	TMEM99
ENSG00000171310	12	104849073	105155792	1790	295	268003	2.547	0.005433	CHST11
ENSG00000174156	6	52761437	52774483	65	21	267341	2.5465	0.0054398	GSTA3
ENSG00000197991	13	61983818	62002220	116	34	284281	2.5458	0.0054522	PCDH20
ENSG00000151952	12	129556270	130388211	5775	546	270301	2.5456	0.0054548	TMEM132D
ENSG00000174992	16	29789561	29793096	12	7	183344	2.5448	0.0054664	ZG16
ENSG00000175463	11	67171386	67177560	17	8	333727	2.5441	0.0054775	TBC1D10C
ENSG00000187730	1	1950780	1962192	40	13	255438	2.5436	0.0054851	GABRD
ENSG00000268107	19	57999086	58016749	144	19	308238	2.5428	0.0054989	AC003005.4
ENSG00000153721	6	154708638	154831793	871	182	322509	2.542	0.0055108	CNKSR3
ENSG00000269529	12	50690489	50691718	9	5	260334	2.5417	0.0055163	AC140061.12
ENSG00000134245	1	113009163	113072787	163	51	283696	2.5413	0.0055224	WNT2B
ENSG00000106631	7	44178463	44180931	12	7	364244	2.5409	0.0055279	MYL7
ENSG00000212126	12	11138512	11139511	2	1	350269	2.5407	0.0055313	TAS2R50
ENSG00000144366	2	189156396	189460653	1318	111	257336	2.5407	0.0055316	GULP1
ENSG00000007541	16	616995	634136	64	7	259367	2.5397	0.0055471	PIGQ
ENSG00000164796	8	113235157	114449328	6015	241	265641	2.5394	0.0055515	CSMD3
ENSG00000215529	20	31446729	31549006	553	115	251420	2.5392	0.0055559	EFCAB8
ENSG00000126391	11	65154070	65180996	103	28	191913	2.539	0.0055586	FRMD8
ENSG00000122971	12	121163538	121177811	69	26	209620	2.5389	0.0055599	ACADS
ENSG00000205930	21	34144411	34266043	438	69	318802	2.5388	0.0055624	C21orf49
ENSG00000139350	12	97301001	97347129	173	44	234833	2.5384	0.0055675	NEDD1
ENSG00000205835	3	190570666	190610218	260	63	255274	2.5384	0.0055688	GMNC
ENSG00000135318	6	86159809	86205500	187	48	226018	2.538	0.0055743	NT5E
ENSG00000181031	17	62293	236045	1052	198	289631	2.5371	0.005588	RPH3AL
ENSG00000178537	3	48894369	48936426	105	33	219287	2.5368	0.0055931	SLC25A20
ENSG00000085788	8	38082736	38133076	114	29	232750	2.5365	0.0055987	DDHD2
ENSG00000101384	20	10618332	10654694	167	56	304774	2.5365	0.0055991	JAG1
ENSG00000213999	19	19256377	19303400	307	47	302010	2.5364	0.0055993	MEF2B
ENSG00000115648	2	238394071	238463961	585	84	291507	2.5348	0.0056256	MLPH
ENSG00000240720	7	91741473	91808845	236	36	246140	2.5345	0.0056307	LRRD1
ENSG00000131711	5	71403061	71505395	453	127	263529	2.5344	0.0056317	MAP1B
ENSG00000172081	19	2071037	2096672	64	20	272107	2.534	0.0056384	MOB3A
ENSG00000122873	10	60028818	60049346	110	22	292968	2.5322	0.0056678	CISD1
ENSG00000144792	3	44619715	44641186	96	31	203582	2.5321	0.0056694	ZNF660
ENSG00000184956	11	1012821	1036706	67	26	261700	2.5321	0.0056697	MUC6
ENSG00000174576	11	66188475	66194178	13	7	250108	2.5311	0.0056856	NPAS4
ENSG00000173166	2	204259068	204400133	402	67	274785	2.5306	0.0056932	RAPH1
ENSG00000135362	11	36317838	36486754	1111	180	297931	2.5304	0.005697	PRR5L
ENSG00000114487	3	108677086	108836989	932	75	289589	2.5292	0.0057165	MORC1
ENSG00000107099	9	214854	465259	1219	135	300868	2.5289	0.0057204	DOCK8
ENSG00000070031	11	626431	627143	1	1	326250	2.5288	0.005722	SCT
ENSG00000181690	8	57073463	57123883	224	48	251012	2.5287	0.0057241	PLAG1
ENSG00000135390	12	54026510	54071192	244	37	265038	2.5286	0.0057257	ATP5G2
ENSG00000166368	11	6912721	6913830	3	2	334256	2.5281	0.0057337	OR2D2
ENSG00000178685	8	145051321	145086940	131	31	235969	2.5281	0.0057349	PARP10
ENSG00000133316	11	62599814	62609281	85	23	231067	2.5276	0.0057428	WDR74
ENSG00000126461	19	50145382	50161899	50	26	245342	2.5273	0.0057478	SCAF1
ENSG00000154263	17	67143355	67240987	482	68	255626	2.527	0.0057521	ABCA10
ENSG00000204532	19	56713670	56720821	63	17	365703	2.5265	0.0057606	ZSCAN5C
ENSG00000129244	17	7549945	7561086	32	7	317826	2.526	0.005769	ATP1B2
ENSG00000205030	11	55594695	55595630	13	5	310598	2.5258	0.0057717	OR5L2
ENSG00000171724	16	77822427	78014004	1397	257	255633	2.5258	0.0057719	VAT1L
ENSG00000144134	2	114384806	114400973	69	22	248603	2.5249	0.0057859	RABL2A
ENSG00000269624	1	63073437	63075249	2	1	350269	2.5249	0.0057867	AL138847.1
ENSG00000178473	10	5406972	5416169	61	15	233498	2.5248	0.0057874	UCN3
ENSG00000231824	18	5145284	5197502	174	51	264035	2.5247	0.0057905	C18orf42
ENSG00000185189	8	144915764	144924200	32	18	174411	2.5242	0.005798	NRBP2
ENSG00000085491	1	108676658	108743471	298	55	295787	2.524	0.0058013	SLC25A24
ENSG00000124507	6	34433916	34503006	386	88	237487	2.5238	0.0058049	PACSIN1
ENSG00000121989	2	148602086	148688393	234	59	246413	2.5229	0.00582	ACVR2A
ENSG00000196104	4	167654535	168155947	2750	240	311487	2.5222	0.0058312	SPOCK3
ENSG00000154229	17	64298754	64806861	3290	308	286810	2.5219	0.0058368	PRKCA
ENSG00000261611	16	71481503	71523214	177	38	252197	2.5217	0.0058395	AC010547.9
ENSG00000184983	22	42481529	42486959	19	9	255032	2.5214	0.005844	NDUFA6
ENSG00000174957	11	55944094	55945032	6	4	162697	2.5214	0.0058445	OR5J2
ENSG00000094755	5	170190354	170241051	356	90	269541	2.521	0.0058509	GABRP
ENSG00000169629	2	113127669	113192065	64	26	246260	2.521	0.0058511	RGPD8
[truncated: 17,828 more rows]

## Sheet: Supplementary Data 5
Supplementary Data 5: Genetic correlations between EHR-ED and selected traits (two-sided LD score regression)
[truncated: 53 more rows]

[truncated: 8 more sheets: Supplementary Data 6, Supplementary Data 7, Supplementary Data 8, Supplementary Data 9, Supplementary Data 10, Supplementary Data 11, Supplementary Data 12,  Supplementary Data 13]
